# Supplementary material for: The Effectiveness of Artificial Intelligence Conversational Agents in Health Care: Systematic Review
Source: J Med Internet Res. 2020 Oct 22;22(10):e20346. doi: 10.2196/20346 (PMC7644372; doi:10.2196/20346)
Supplement: Multimedia Appendix 4 [file jmir_v22i10e20346_app4.xlsx]

## Sheet: Sheet1
	General information										Conversational agent								Outcomes		Evaluation
Citation	Title	Author(s)	Year	Journal	Country of study	Study type	Study population	Population size (N)	Comparator	Study duration	Name of the app/agent/ programme	Agent type	Architecture	Guidelines used in development	Device	Platform	Intended user	Primary purpose	Health objective outcome (general)	Health outcomes (specific)	Primary outcome	Effectiveness in achieving health outcome (clinical, behavioural, psychosocial)	Health literacy	Improvement in healthcare provision	Medication adherence	Resource implications	Usability	User perceptions	Popular features	Adverse events	Conclusions	Implications for future study	Specific user feedback
Adams WG, Phillips BD, Bacic JD, Walsh KE, Shanahan CW, Paasche-Orlow MK. Automated conversation system before pediatric primary care visits: a randomized trial. Pediatrics 2014 Sep;134(3):e691–9. PMID:25092938	Automated conversation system before pediatric primary care visits: a randomized trial.	Adams WG, Phillips BD, Bacic JD, Walsh KE, Shanahan CW, Paasche-Orlow MK	2014	Pediatrics	USA	RCT	Children aged 4 months to 11 years who had an RHCM or well-child visit were eligible for the study	475 (PHP: 293; Control: 182)	Single automated call		Personal Health Partner	Interactive Voice Response system (IVR) - phone call	- IVR-based patient-centered health information technologies system - PHP uses synthetic speech and automatic speech recognition and is designed to engage patients outside the clinical environment via telephone - PHP conversations use clinical data from the EHR and personal health data gathered during conversations to provide tailored counseling for parents before RHCM visits - Each content area …		Telephone		Parents of children aged 4 months to 11 years	Provide tailored counselling to parents prior to healthcare visits	Treatment support	Improvement in parental report of primary care visit content, medication management and asthma care	Improvement in parental report of primary care visit content	PHP and control parents reported similar rates of discussing television viewing (p=.66) and juice intake (p=.19) with their pediatrician and did not differ with regard to the accuracy of the EHR medication list for current medications. PHP parents were significantly more likely to report discussion of depressive symptoms when the parent responded they sometimes felt depressed during the PHP call …		PHP vs control group parents felt more prepared for the visit (81.3% vs 67.3%; p<.001). 100% of clinicians surveyed strongly agreed (50%) or agreed (50%) that the PHP increased the completeness of their documentation, 90% agreed or stongly agreed that it reminded them of things they might forget to do, 80% that it improvedt their efficiency during visits, and 100% that it improved the quality of …	40% and 30% reported that it heped with medication management and improved medication safety.	PHP vs control parents reported that visit time was reduced ( 62.6% vs 44.9%; p<.001)		The majority of parents gave favorable reviews of both the PHP and Control IVR systems. 20 clinicians were asked about the system to which 90% reported that the system was easy to use,			Although PHP use was not associated with increased likelihood of parents reporting discussions in all domains, it was significantly associated with improvement in several very important areas, such as parental depression and tuberculosis screening. The system was very well received by patients and clinicians and can serve as a model for linking patient-reported data collected outside clinical set…		Parents liked each system because it could be used at home and was telephone-based. Only 40% would have preferred a web-based ap- proach. Fewer PHP parents felt the length of the call was reasonable compared with Control parents (74% vs 90%; P , .001). However, PHP parents were signif- icantly more likely to report feeling “more prepared” for the visit (81% vs 67%; P = .001). PHP parents were als…	Nearly all clinicians reported that PHP was easy to use, in- creased completeness of documenta- tion, reminded them to do things they might forget, improved efficiency. Clinicians provided more mixed responses for medication management. Only 40% agreed that PHP helped with medication man- agement and only 30% agreed that PHP improves medication safety.
Bibault J-E, Chaix B, Guillemassé A, Cousin S, Escande A, Perrin M, Pienkowski A, Delamon G, Nectoux P, Brouard B. A Chatbot Versus Physicians to Provide Information for Patients With Breast Cancer: Blind, Randomized Controlled Noninferiority Trial. J Med Internet Res 2019 Nov 27;21(11):e15787. PMID:31774408	A Chatbot Versus Physicians to Provide Information for Patients With Breast Cancer: Blind, Randomized Controlled Noninferiority Trial.	Bibault JE, Chaix B, Guillemassé A, Cousin S, Escande A, Perrin M, Pienkowski A, Delamon G, Nectoux P, Brouard B	2019	Journal of medical Internet research	France	RCT	Patients with breast cancer and their relatives	142 (Vik: 71; physician: 71)	Responses of the medical committee		Vik chatbot	Chatbot	Vik’s architecture is composed of several technological parts allowing a fine analysis of the questions posed by the patients and an adapted treatment of the answer		Web-based	iOS, Google or Facebook	Patients with breast cancer and their relatives	Empower patients and improve treatment outcomes	Treatment support		Assess the overall perceived quality of the answers given by the Vik chatbot	Patients assessing physicians’ answers gave an average rating of 2.82, whereas patients assessing Vik’s answers gave an average rating of 2.89 (Difference –0.03; 95% CI -0.07 to 0.00). Binomial test showed a noninferiority (P<1e-14) between the perceived quality of the chatbot responses and that of the physicians						A total of 83.1% of patients (118/142) found answers helpful (82% [58/71] in the physicians’ group and 85% [60/71] in Vik’s group), and 81.0% (115/142) were satisfied with the amount of information they have received (77% [55/71] in physicians’ group and 85% [60/71] in Vik's group)			In this phase III, blind, noninferiority, randomized controlled trial, the EORTC INFO25 scores from the chatbot were found to be noninferior to the scores of the group of physicians.	The quality of chatbots must be rigorously assessed and must be able to detect the difference between minor and major symptoms. These systems will not replace the physicians and should be considered as a resource to enhance the efficacy of health care interventions.	none provided
Borja-Hart NL, Spivey CA, George CM. Use of virtual patient software to assess student confidence and ability in communication skills and virtual patient impression: A mixed-methods approach. Curr Pharm Teach Learn 2019 Jul;11(7):710–718. PMID:31227094	Use of virtual patient software to assess student confidence and ability in communication skills and virtual patient impression: A mixed-methods approach	Borja-Harta NL, Spivey CA, George CM	2019	Currents in Pharmacy Teaching and Learning	USA	Pre-post	Pharmacy students	203	None		Shadow Health	Virtual patient	- Health History assignment allows students to interview VP Tina Jones, a 28-year-old female who presents to the clinic with an initial concern of her recent right foot injury, but she also has the comorbidities of diabetes and asthma - When interacting with the patient, students must click on three different tabs depending on what type of statement they would like to communicate: ask, empathize,…				Medical students	Provide student with opportunities to improve their written, verbal, and physical assessment skills outside of classroom time and to practice their communication skills as often as desired	Medical training	Improve healthcare provision	Assess student confidence in their ability to obtain a health history using the Shadow Health virtual patient program and to assess their impressions with this type of interaction.	Pre- to post- students reported improvement in confidence regarding history taking (p<.001), conducting patient interviews (p<.001), eliciting relevant health information (p<.001), asking relevant questions (p<.001), identifying opportunities to educate the patient (p=.05), documenting subjective and objective data using professional terminology (both p<.001) and organizing components of a health…		Pre- to post- students reported improvement in confidence regarding history taking (p<.001), conducting patient interviews (p<.001), eliciting relevant health information (p<.001), asking relevant questions (p<.001), identifying opportunities to educate the patient (p=.05), documenting subjective and objective data using professional terminology (both p<.001) and organizing components of a health…			“The tools and tests within virtual patient simulation are easy to use,” scores increased from pre- to posttest (p < 0.001)			There was a technology issue, as two students had their computers overheat	A virtual patient program improved student confidence in their verbal and written communication skills despite low subjective data scores. Their empathetic skills and reflection on performance need further evaluation.		Regarding the patient interviewing comments, the most commonly reported issue was the need for logical flow, followed by medication focused questions, interaction with the virtual patient, and difficulty in educating or empathizing with Tina Jones.
Cameron G, Cameron D, Megaw G, Bond R, Mulvenna M, O’Neill S, Armour C, McTear M. Assessing the Usability of a Chatbot for Mental Health Care. In: Bodrunova S. et al. Internet Science., editor. Lecture Notes in Computer Science, vol 11551 Springer, Cham; 2019.	Assessing the Usability of a Chatbot for Mental Health Care	Cameron G, Cameron D, Megaw G, Bond R, Mulvenna M, O'Neill S, Armour C, McTear M	2019	International Conference on Internet Science	UK	Cross-sectional	Employees from a mental health social enterprise	7	None		iHelpr	Chatbot	- iHelpr initially allows the user to complete a self-assessment instrument based on the option they have chose - Tailored advice with evidence-based recommendations are then presented to the user, based on the results of the self-assessment survey - The iHelpr chatbot was developed using the Microsoft Bot Framework1, with NodeJS - Microsoft’s Language Understanding Intelligent Service2 (LUIS) wa…	It is connected to a MySQL database that holds coping strategies and questionnaire scores.	PC			Provides guided self-assessment on the following topics: stress, anxiety, depression, sleep, and self esteem	Mental health		To assess the usability of a chatbot for mental health care in a workplace setting						Average System Usaility Score = 88.2	Average overall percentage rating = 55.6% (range 43% to 74%). Chatbot personality and onboarding scored 100%, answering scored 89% but understnading and error management were 24% and 14%.			The participants found the iHelpr Chatbot to be enjoyable and easy to use, and stated there is a consistent personality throughout the conversation, and the chatbot performs well at onboarding. Error Management and Intelligence are areas that require urgent attention, as they performed poorly in the questionnaire.		- During the usability tests, comments were made on the personality of the chatbot, with participant 1 stating iHelpr was “Upbeat” and participant 3 stat- ing the chatbot was “friendly”. Participant 1 and 4 both expressed that they “liked” the chatbot. Participant 7 said the chatbot was “amazing”. Personality can be a crucial factor in determining whether the user wants to utilise the chat-bot ag…	Error management in iHelpr requires immediate improvement, as misspelled words are not detected.	When asked the question “Ask the chatbot about common daily stuff. Things like: How are you? - Where are you from? Tell me a joke”, participants all asked the chatbot to tell them a joke. The chatbot responded appropriately with randomised jokes, which all participants laughed at. The chatbot sends GIFs to the user at different points in the conversation, and participant 4 stated that these “chee…
Chaix B, Bibault J-E, Pienkowski A, Delamon G, Guillemassé A, Nectoux P, Brouard B. When Chatbots Meet Patients: One-Year Prospective Study of Conversations Between Patients With Breast Cancer and a Chatbot. JMIR Cancer 2019;5(1):e12856.	When Chatbots Meet Patients: One-Year Prospective Study of Conversations Between Patients With Breast Cancer and a Chatbot.	Chaix B, Bibault JE, Pienkowski A, Delamon G, Guillemassé A, Nectoux P, Brouard B	2019	JMIR cancer	France	Cross-sectional	Patients with breast cancer and their relatives	958	None		Vik chatbot	Chatbot	Vik’s architecture is composed of several technological parts allowing a fine analysis of the questions posed by the patients and an adapted treatment of the answer		Web-based	iOS, Google or Facebook	Patients with breast cancer and their relatives	Empower patients and improve treatment outcomes	Treatment support	Breast cancer	Usage of Vik			88.00% (843/958) said that Vik provided them with support and helped them follow their treatment effectively	The average compliance of patients using the medication reminder feature improved by more than 20% (P=.04)			Overall, satisfaction with the use of Vik was 93.95% (900/958)			A health care chatbot such as Vik allows patients with breast cancer to have a way to find support and answers to their concerns during their disease. Furthermore, the chatbot Vik improves medication adherence through reminders and educational content, explaining to patients how to take their medication properly, why they have this side effect, and how they can avoid it.
Chang P, Sheng Y-H, Sang Y-Y, Wang D-W. Developing a wireless speech- and touch-based intelligent comprehensive triage support system. Comput Inform Nurs 2008 Jan;26(1):31–38. PMID:18091619	Developing a wireless speech- and touch- based intelligent comprehensive triage support system.	Chang P, Sheng YH, Sang YY, Wang DW	2008	CIN: Computers, Informatics, Nursing	Taiwan	Cross-sectional	Emergency department nurses	30	None		Speech- and Touch Based Intelligent Comprehensive Triage Support System	Voice recognition triage system	-The system was designed with voice and touchscreen modals. - The voice modal was implemented under a wireless setting. - Sample conversations with patients involving experienced nurses on various shifts at the triage were recorded to analyze their speech patterns and the background noise - The system was coded using VB6.0 and Speech SDK 5.1 with Simplified Chinese Language pack (Microsoft, Redmo…		PC		Emergency department patients	Triage	Triage		Examine the potential application of the multimodal use of VR as a support for mobile nursing	On average, the accuracy rate for subjects for the multimodal interface system was as high as 99%						Regarding the subjects’ ‘‘willingness to use’’ the system, the average score was 8.2, with a standard deviation of 1.5			Although this study was done in a test environment, we believe the multimodal voice- and touch-based system can become a useful and popular solution for mobile nursing in the near future. The multimodal VR system should be able to make the system perform at an accuracy level of close to 100%, with potential problems being reduced to a negligible level by using multiple modes		the nurses liked the VR because they could enter the data by voice in any order, and it allowed them to have their hands available to measure vital signs or carry out a physical examination; overall, it was able to free them to work with the patient.	The subjects showed free and easy switching to voice mode when they needed their hands free for tasks such as doing physical examination and measuring vital signs while simultaneously entering data inside the triage station or nearby. They then switched back to touch mode when they preferred to enter data quickly by tapping the large buttons on the screen. It was also easy to see and browse the r…	the study results show that concern about a long learning curve is not an issue when applying VR if it is well managed
Crutzen R, Peters G-JY, Portugal SD, Fisser EM, Grolleman JJ. An artificially intelligent chat agent that answers adolescents’ questions related to sex, drugs, and alcohol: an exploratory study. J Adolesc Health 2011 May;48(5):514–519. PMID:21501812	An artificially intelligent chat agent that answers adolescents' questions related to sex, drugs, and alcohol: An exploratory study	Crutzen R, Peters GJ, Portugal SD, Fisser EM, Grolleman JJ	2011	Journal of Adolescent Health	The Netherlands	Cross-sectional	Adolescents	929	Info lines or search engine		Bzz	Chatbot	- Besides topic-related content, the chatbot is also able to chat informally (e.g., exchanging greetings) - Allows free dialogue and aims to answer the questions adolescents ask about sex, drugs, and alcohol - The content of the message database underlying this chatbot has been developed by two national health promotion institutions in The Netherlands (STI AIDS Netherlands and Netherlands Institu…		Web-based		Adolescents	Sex, drugs and alcohol education	Medical education	Sex, drugs and alcohol education	Evaluation of a chatbot by adolescents, especially in comparison with information lines and search engines						Ease of use was rated as relatively low (N = 852, M = 47.8, SD = 31.4) but was perceived to be easier to use than info lines or search engines (both p<.001)	Reliability of information provided by the chatbot was high (N = 868, M = 73.7, SD = 27.4), whereas the usefulness of this information was moderate (N = 852, M = 56.4, SD = 51.5). Quality and quantity of the information was perceived to be higher than info lines or search engines (all p<.001)			The chatbot in this study was used intensively and evaluated positively, especially in comparison with information lines and search engines.
Dimeff LA, Jobes DA, Chalker SA, Piehl BM, Duvivier LL, Lok BC, Zalake MS, Chung J, Koerner K. A novel engagement of suicidality in the emergency department: Virtual Collaborative Assessment and Management of Suicidality. Gen Hosp Psychiatry 2018;63:119–126. PMID:29934033	A novel engagement of suicidality in the emergency department: Virtual Collaborative Assessment and Management of Suicidality	Dimeff LA, Jobs DA, Chalker SA, Piehl BM, Duvivier LL, Lok BC, Zalake MS, Chung J, Koerner K	2018	General Hospital Psychiatry	USA	Cross-sectional	Participants were 18 years or older, English-speaking, currently admitted to the ED due to an acute suicidal crisis and deemed by staff as sufficiently stable to provide consent and participate	24	None		Dr Dave	Embodied conversational agent (ECA)	- The 15-minute “Dr. Dave” prototype administered the CAMS SSI. “Dr. Dave” asked the patient questions, and patients typed their responses using a keyboard - For ease of use with acutely distressed users, communication segments were brief and used simple language		Tablet		Suicidal individuals	provider-facing clinical decision support tool to aid in discharge disposition to reduce unnecessary hospitalization	Clinical decision support / mental health	Suicide				Perception of Care domain responses were also positive, with 12 of 18 endorsing this domain at a medium to high level				For the Overall Merit domain, 13 of 18 endorsed the experience at a medium to high level. Acceptability of Technology domain responses were also supportive, with 12 of 18 patients endorsing this notion at a medium to high level			use of an avatar to perform a suicide risk assessment was broadly acceptable to suicidal ED patients that we interviewed.		all participants liked the hope-instilling videos by peer-specialists and viewed them as a nice counterbalance to the “Dr. Dave” SSI. Finally, patient participants preferred a simple avatar (like “Nurse Louise”) using a computer-generated voice instead of recorded delivery of CAMS or use of Dr. Jobes' actual voice for “Dr. Dave.” Stated plainly by one participant, “It's clear that the avatar is a…	Providers: about 30% of the sample wanted the clinical decision support tool to provide a definitive recommendation about whether to hospitalize or release a patient. Second, providers universally wanted the capacity to “drill deeper” into the clinical support content as needed and have ability to access as-needed and “Just-in-Time Training” materials about how to do specific CAMS and other EBP t…	medical personnel and administrators were overwhelmingly positive in their view that such a tool could have a positive impact in the ED. There was consistent consensus across sites about the benefits of such a system (namely, the ease and efficiency of delivering a suicide prevention EBP while suicidal patients waited in the ED, and one that standardizes care).	One participant noted: “It's great! You can learn a lot from it… It hit everything as far as emotions, I can't stress that enough. It explained everything right down to a tee: What you're going through; what you're going to go through. It made me feel like I wasn't alone - that there are people going through the same thing that I am.” Another patient observed: “Something to do in the emergency ro…
Elmasri D, Maeder A. A Conversational Agent for an Online Mental Health Intervention [Internet]. Brain Informatics and Health. 2016. p. 243–251. [doi: 10.1007/978-3-319-47103-7_24]	A Conversational Agent for an Online Mental Health Intervention	Elmasri D, Maeder A	2016	International Conference on Brain Informatics	Australia	Cross-sectional	Young adults (18-25) with low to medium risk for alcoholism	17	None		Chatbot to address substance abuse via alcohol misuse	Chatbot	- A prototype chatbot was implemented using AIML - The chatbot knowledge base used to manage conversational utterances in this module is to allow the user to receive information on their drinking habits, patterns and possible alcohol misuse after receiving alcohol education				Young adults with substance abuse problems	delivery mechanism for creating an effective online mental health intervention for alcohol abuse.	Mental health	Alcohol misuse	User perception of the conversational agent							User satisfaction is generally high (mean 3.29–3.76) and consistent (std 0.50–0.67). A major source of user dissatisfaction was the nature of the user interface: users were frustrated by the need to type their utterances rather than speak naturally			Overall, the trial indicated positive reception of the intervention by users and that availability of chatbot variants with different behavior and sophistication in their conversational ability would further enhance user satisfaction and perceived usefulness.		a major source of user dissatisfaction was the nature of the user interface: users were frustrated by the need to type their utterances rather than speak naturally: this could be overcome by a speech recognition interface variant. Some users criticized the inability of the chatbot to recognize different keywords that those with which it had been programmed, and more generally that there was too m…
Fitzpatrick KK, Darcy A, Vierhile M. Delivering Cognitive Behavior Therapy to Young Adults With Symptoms of Depression and Anxiety Using a Fully Automated Conversational Agent (Woebot): A Randomized Controlled Trial. JMIR Ment Health 2017 Jun 6;4(2):e19. PMID:28588005	Delivering cognitive behavior therapy to young adults with symptoms of depression and anxiety using a fully automated conversational agent (Woebot): a randomized controlled trial.	Fitzpatrick KK, Darcy A, Vierhile M	2017	JMIR Ment Health	USA	RCT	University students who self-identified with depression and anxiety	70	NIMH's ebook on depression	2 weeks	Woebot	Chatbot	- The bot employed several computational methods depending on the specific section or feature - The overarching methodology was a decision tree with suggested responses that also accepted natural language inputs with discrete sections of natural language processing techniques embedded at specific points in the tree to determine routing to subsequent conversational nodes		Phone	Instant messenger app	Individuals with depressive or anxiety symptoms	Deliver CBT	Mental health	CBT for depression/axiety	Self-reported mental heatlh parameters	Univariate ANCOVA revealed a significant treatment effect on depression revealing that those in the Woebot group significantly reduced PHQ-9 score while those in the information control group did not (F1,48=6.03; P=.017). No significant difference was found in the GAD-7 (p=0.581) or PANAS positive/negative affect (p=0.707/p=0.912)	All (100%) of the participants in the Woebot group endorsed having learned something new versus three-quarters (77%) of the information control group					participants in the Woebot condition reported significantly higher levels of satisfaction both overall (4.3 versus 3.4; t48=3.99; P<.001) and with content (4.0 versus 3.4; t48=2.30; P=.02)			The study confirmed that after 2 weeks, those in the Woebot group experienced a significant reduction in depression, thus our hypothesis was partially supported. Woebot was associated with a high level of engagement with most individuals using the bot nearly every day and was generally viewed more favorably than the information-only comparison.		Two major themes emerged in respect to the question (“What was the best thing about your experience using Woebot?”): process and content. In the process theme, the subthemes that emerged were accountability from daily check-ins (noted by 9 participants); the empathy that the bot showed, or other factors relating to his “personality” (n=7); and the learning that the bot facilitated (n=12), which i…	“What was the worst thing about your experience with Woebot?” Three themes emerged: process violations (n=15), technical problems (n=8), and problems with content (n=8). By far the most common subtheme to emerge among the process violations related to the limitations in natural conversation such as the bot not being able to understand some responses or getting confused when unexpected answers wer…
Friederichs S, Bolman C, Oenema A, Guyaux J, Lechner L. Motivational Interviewing in a Web-Based Physical Activity Intervention With an Avatar: Randomized Controlled Trial [Internet]. Journal of Medical Internet Research. 2014. p. e48. [doi: 10.2196/jmir.2974]	Motivational interviewing in a Web-based physical activity intervention with an avatar: randomized controlled trial.	Friederichs S, Bolman C, Oenema A, Guyaux J, Lechner L	2014	Journal of medical Internet research	The Netherlands	RCT	Dutch adults (18-70)	958 (500 at follow up 2 [avatar: 162; text: 146; control: 192)	Intervention without avatar and no intervention	1 month (follow up 1 directly after intervention)	AVATAR (Web-based PA intervention based on MI with an avatar)	Embodied conversational agent (ECA)	- Participants answer open-ended and multiple choice questions followed by feedback messages containing a reflection or summary based on their prior answers - Motivational interviewing counseling techniques were translated into automized text versions - AVATAR intervention contains more social dialogue than the TEXT intervention - Questions and messages are communicated through text balloons, wit…		Web-based		General adult population	Improved physical activity	Physical health	Physical activity	Effect on physical activity and impact of the avatar on user perceptions of the intervention	Both interventions were effective in increasing total PA at 1 month when compared to the control condition (betaAVATARvsCONTROL=.39, P=.011; betaTEXTvsCONTROL=.44, P=.006). No differences were found regarding intervention effect on PA level between AVATAR and TEXT condition.						Process evaluation results were quite positive (ie, entertainment 5.16/7; trustworthiness 5.15/7; overall appreciation score 7.14/10). No significant differences were found between the intervention conditions regarding these variables.			Both interventions significantly increased self-reported PA at 1 month, compared to the control condition. These outcomes indicate that Web-based PA interventions based on MI hold promise, as they are potentially capable of inducing behavior change. No distinctions were found regarding effect on PA level between the AVATAR and TEXT intervention. Similarly, the results of the process evaluation di…	For future intervention research, inclusion of an avatar capable of more sophisticated relational skills, such as responding to the user’s input with gestures, is warranted.	The avatar in this study did not increase intervention impact. This is probably related to the inability of the avatar to respond in gestures to the user’s state and input [5]. Due to the limited relational skills of the avatar in this study, it probably did not succeed in forming a stronger relationship with the user, over and above text alone. As a consequence, the avatar used in the current st…
Fulmer R, Joerin A, Gentile B, Lakerink L, Rauws M. Using Psychological Artificial Intelligence (Tess) to Relieve Symptoms of Depression and Anxiety: Randomized Controlled Trial. JMIR Ment Health 2018 Dec 13;5(4):e64. PMID:30545815	Using Psychological Artificial Intelligence (Tess) to Relieve Symptoms of Depression and Anxiety: Randomized Controlled Trial.	Fulmer R, Joerin A, Gentile B, Lakerink L, Rauws M	2018	JMIR mental health	USA	RCT	Students	75 (Intervention: 50 [group 1: 24; group 2: 26]; control: 25)	electronic link to the NIMH’s eBook on depression among college students	Group 1: 2 weeks Group 4: 4 weeks	Tess	Chatbot	- Maintained using a combination of technologies, emotion algorithms, and machine learning techniques - All content is developed, screened, and matched to specific user inputs (ie, emotions and topics) by experienced professionals - Users can access Tess using a mobile phone number or through their personal accounts associated with a specific communication channel Tess is capable of interpreting …				Students	Reduce symptoms of depression and anxiety	Mental health	Anxiety and depression	Anxiety and depression symptom improvement	A statistically significant difference was found between the control group and group 1, which had unlimited access to Tess with daily check-ins for 2 weeks (P=.02) as measured by the PHQ-9. For the test group participants, symptoms of depression over the study period were significantly reduced, whereas for the information control group, their symptoms of depression were increased. A statistically…	80% (40/50) learned something new from Tess, and 43% (10/24) learned something new from the eBook					86% (43/50) participants were overall satisfied with Tess and only 60% (14/24) with the eBook			This study reveals that AI offers a cost-effective and accessible mental health solution and may serve as a scalable tool to complement traditional treatment methods. Although integrative psychological AI is not designed or intended to replace the role of a trained therapist, Tess emerges as a feasible option for delivering emotional support.		“What was the best thing about your experience using Tess?” Two major themes: process and content. In the process theme, the subthemes that emerged were accountability from accessibility (noted by 15/50 participants); the empathy that the bot showed (6/50 participants); and the learning that the bot facilitated (11/50 participants), which in turn was divided into further subthemes of emotions and…	“What was the worst thing about your experience with Tess?” Two themes emerged: process (31/50 participants) and problems with content (19/50). The most common subtheme to emerge among the process violations related to the limitations in natural conversation (12/50) and the bot not being able to understand some responses or getting confused when unexpected answers were provided by participants (1…
Galescu L, Allen J, Ferguson G, Quinn J, Swift M. Speech recognition in a dialog system for patient health monitoring [Internet]. 2009 IEEE International Conference on Bioinformatics and Biomedicine Workshop. 2009. [doi: 10.1109/bibmw.2009.5332111]	Speech Recognition in a Dialog System for Patient Health Monitoring	Galescu L, Allen J, Ferguson G, Quinn JR, Swift MD	2009	EEE International Conference on Bioinformatics and Biomedicine (BIBM09) Workshop on NLP Approaches for Unmet Information Needs in Health Care.	USA	Cross-sectional	Patients with chronic heart failure	14	None		Computer Assistant for Robust Dialogue Interaction and Care (CARDIAC)	Speech recognition dialogue system	- The conversational agent is based on a domain-independent engine that executes tasks specified declaratively - The CA execution engine includes predefined mechanisms for sequential and conditional tasks, and is easily extended - It can inspect the set of active and pending goals, the goal-subgoal hierarchy, the tasks chosen for active goals, and the state of those tasks - First, it enables inte…				Patients with heart failure	Health monitoring via checkup interviews	Physical health	Health monitoring for patients with heart failure	Speech recognition technology and comprehension of the agent							All subjects managed to finish their sessions, and felt fairly comfortable with our system					In our study, the average male participant got only half the WER of the average female participant. Since female subjects spoke in shorter utterances, and uttered fewer OOV words, and both these conditions are correlated with better performance, it seems the poorer performance can only be explained as being due to the acoustic models' being inadequate for female conversational style (this observa…
Ghosh S, Bhatia S, Bhatia A. Quro: Facilitating User Symptom Check Using a Personalised Chatbot-Oriented Dialogue System. Stud Health Technol Inform 2018;252:51–56. PMID:30040682	Quro: Facilitating User Symptom Check Using a Personalised Chatbot-Oriented Dialogue System	Ghosh S, Bhatia S, Bhatia A	2018	Studies in health technology and informatics	Australia	Qualitative	Clinical scenarios	30 clinical scenarios	None		Quro	Chatbot	- Finite state model for facilitating a linear dialogue with the user - State transition logic was created for a finite set of dialogue states - Natural language generation to user responses are based on pre-defined templates, and system initiative to prompt easily interpretable responses from the user - After the initial step of text processing, medical entities are detected using multiple ontol…				General population	Personalized healthcare assistant	Triage	Triage	Accuracy of triage	achieved an accurate outcome (in criteria) in 25 out of 30 cases (83.3%) and in 20 out of 30 cases (66.6%). Interestingly, the chatbot demonstrated a high recall of 100% for emergent care. There were 25 true positives (TPs) and 3 false positives (FPs) in criteria 1, and 20 TPs and 6 FPs in criteria 2. Accordingly, our chatbot showed an overall average precision of 0.82									An automated medical conversational platform powered by learning algorithms that provides personalized assessments based on symptoms is described. The bot’s symptom recognition and condition assessment performance could be greatly improved by adding support for more medical features, such as location, adverse events, and medical entities.
Håvik R, Wake JD, Flobak E, Lundervold A, Guribye F. A Conversational Interface for Self-screening for ADHD in Adults [Internet]. Internet Science. 2019. p. 133–144. [doi: 10.1007/978-3-030-17705-8_12 ]	A Conversational Interface for Self-screening for ADHD in Adults	Havik R, Dugstad Wake J, Flobak E, Lundervold A, Guribye F	2019	International Conference on Internet Science	Norway	Cohort	General population	11	Paper ASRS	-	ROB	Chatbot	- Interaction with ROB is based on written text, with additional buttons for simple commands - The ASRS questionnaire items guided the dialogue construction - ROB can provide a user with some basic feedback on a result. Answers to ASRS questions are interpreted into numbers based on the defined responses and their synonyms, and computed into a sum which is then averaged and returned to the user a…		PC		General population	Screening for ADHD	Health screening	Screening for ADHD		The mean sum scores of the chatbot (23.64(9.39)) was about the same as for the paper version (23.27 (8.32), t(10) = .27, p = 794). Of the 197 response pairs, 60 of them had discrepancies and the average error rate of those pairs was 1,01 points. In only one of the response pairs there was a discrepancy of two points on the scale. The rest of the 137 response pairs gave the same scores. The large …						Most participants described satisfaction with answering the questions given by ROB. The conversational interface led to more reflection around the questions. Ten of the 11 participants reported that they preferred the conversational interface above the paper version.		participant 1 having a very high error rate between the modalities (7 points)	A chatbot can be a useful screening utility in the mental health domain, and a useful addition to a paper version when screening for ADHD. That a large majority (137 of 197) of the questions were given the same answer in both versions, indicates the promise of the method of using synonyms in the dialogue design.		Several participants responded that writing an answer to a question in their own words made it possible to present reflections that were not possible in the paper version. One participant said “It did in a way add an extra dimension by writing and having it presented in a known chat interface that you are used to. It felt a bit more personal in a way”.	The paper-based screening presented all the questions simultaneously. According to some participants, it was easier to read the questions in the con- versational interface, due to one question being presented at the time. On the other hand, it was more easy to grasp what to respond when all the response alternatives were available.	Two of the participants mentioned that after answering a few questions they began to see the logic behind ROB: it identified certain keywords or phrases. They both said that this influenced how they responded to the following ques- tions, leading to shorter answers. This was also indicated by all participants in group B who had experience with the screening. The length of the responses was a topi…	The participants liked having the opportunity to write more broadly around the questions. A common response was that by having the opportunity to respond openly one can easily add contextualised information to a response, which is not possible in the paper test.	When a participant successfully responded to a question, ROB asked a new question. Feedback addressing that ROB had received the response to a question was asked for. Participant 2 addressed this topic and said “I felt like the chatbot was a very cold thing...”. It was suggested that ROB could provide feedback in the a form of visual cue to the user when a response has successfully been given, or…
Heyworth L, Kleinman K, Oddleifson S, Bernstein L, Frampton J, Lehrer M, Salvato K, Weiss TW, Simon SR, Connelly M. Comparison of interactive voice response, patient mailing, and mailed registry to encourage screening for osteoporosis: a randomized controlled trial. Osteoporos Int 2014 May;25(5):1519–1526. PMID:24566584	Comparison of interactive voice response, patient mailing, and mailed registry to encourage screening for osteoporosis: a randomized controlled trial.	Heyworth L, Kleinman K, Oddleifson S, Bernstein L, Frampton J, Lehrer M, Salvato K, Weiss TW, Simon SR, Connelly M.	2014	Osteoporosis international : a journal established as result of cooperation between the European Foundation for Osteoporosis and the National Osteoporosis Foundation of the USA	United States	RCT	Women 50-64 with risk factors for osteoporosis	4685 (ITT) - 1565 IVR call, 1558 usual care, 1562 mailing	Usual care only, usual care + mailed educational materials	12 months	Interactive Voice Response (IVR) phone call	Interactive Voice Response system (IVR) - phone call	- computer system responds to the patient’s speech with a set of scripts pre-recorded with a human voice - computer uses an algorithm to determine which questions to ask depending on the patient’s responses to previous questions (i.e., a “branching algorithm”)		Telephone		Commercially insured women between 50-64 who had at least one risk factor for osteoporosis	Increase rates of bone mineral density (BMD) testing in high risk, menopausal women	Treatment support	Bone mineral density testing	BMD testing at 12 months	BMD screening after 1 year was 18.6 % in the usual care group and 24.6 % in the IVR intervention group (difference = 6 %; P < 0.001). BMD screening after 1 year was 18.8 % in the usual care group and 20.7 % in the patient mailing group (difference = 1.9 %; P = 0.3)			Medication use after 12 months was 14.0 % in the IVR intervention group and 15.9 % in the usual care group (difference = 1.9 %; P = 0.17). Medication use after 12 months in the patient mailing group was 15.0 %, compared with 15.9 % in the usual care group (difference = 0.9 %; P = 0.55)			Of those assigned to the IVR intervention, 71 % were reached after a single outreach phone call, 51 % heard the osteoporosis introduction, and 29 % completed the entire IVR phone call.			IVR, but not patient mailing, improved rates of BMD screening
Hudlicka E. Virtual training and coaching of health behavior: example from mindfulness meditation training. Patient Educ Couns 2013 Aug;92(2):160–166. PMID:23809167	Virtual training and coaching of health behavior: Example from mindfulness meditation training	Hudlicka E	2013	Patient education and counseling	NR	Cohort	General population	32	Control group (asked to meditate using a manual)	7 weeks (training for 4 weeks)	Chris	Embodied conversational agent (ECA)	- Embodied conversational agent providing supportive coaching in mindfulness - Multi-modal verbal and non-verbal interaction with the user; verbal interaction is conducted via a mixed-initiative, natural-language, text-based dialogue and limited non-verbal interaction by displaying affective and conversational expressions that match the content of the dialogue, provide appropriate affective react…		Web-based		General population	Mindfulness training	Mental health	Mindfulness training	meditation frequency, and the participants’ overall experience, including any benefits and difficulties	Specifically, the coach group participants practiced more frequently (in days/week) (M = 4.5, SD = .28) compared to the control group (M = 3.2, SD = .72), t(6) = 8.00, p = 0 and for longer time (in minutes/meditation session) (M = 19; SD = .85) vs. (M = 16; SD = 2.35), t(6) = 3.27, p = 0.01 than the controls.	The conceptual and practical knowledge about mindfulness meditation was equal for both groups.					The coach group participants found the experience more rewarding, enjoyable, beneficial, and engaging than the controls. The coach group also demonstrated a general increased sense of involvement, as demonstrated by the lower number of dropouts than the control group (3 vs. 6), and higher frequency of answering the surveys.			These results provide support for the hypothesis that virtual coach-based training and coaching is not only effective for mindfulness meditation training, but is more effective in helping students establish a regular practice, than the use of written and audio materials.		Interestingly, the assessment of several coach features and functionalities was not as positive as anticipated, or as the meditation frequency data would suggest. Participants felt neutral to mildly positive about the coach’s ability to provide customized feedback and address questions or difficulties (.3 on a −2 to +2 Likert scale). They were slightly more positive about the coach’s ability to p…	The study data suggest that the most successful coach feature was its ability to provide customized feedback and support, in an interactive manner. This was the case in spite of the negative assessments of the coach’s ability to conduct free-form, natural language dialogue, and the negative assessment of the coach’s affective and social realism.	First, it is likely that the negative assessment of the coach’s social and affective realism was due to two factors: the frequent misunderstood user input, and the appearance of the coach’s face. Additional experiments are necessary to identify the role of these two factors in the overall sense of the coach’s affective and social realism. It is possible that the participants experienced a phenome…
Inkster B, Sarda S, Subramanian V. An Empathy-Driven, Conversational Artificial Intelligence Agent (Wysa) for Digital Mental Well-Being: Real-World Data Evaluation Mixed-Methods Study. JMIR Mhealth Uhealth 2018 Nov 23;6(11):e12106. PMID:30470676	An Empathy-Driven, Conversational Artificial Intelligence Agent (Wysa) for Digital Mental Well-Being: Real-World Data Evaluation Mixed-Methods Study	Inkster B, Sarda S, Subramanian V	2018	JMIR MHEALTH AND UHEALTH	Worldwide	Cohort	General population	129 (high users =108; low users =21)	None		Wysa app	Chatbot	- AI-based emotionally intelligent mobile chatbot app aimed at building mental resilience and promoting mental well-being using a text-based conversational interface - The app responds to emotions that a user expresses over written conversations and, in its conversation, uses evidence-based self-help practices such as CBT, dialectical behavior therapy, motivational interviewing, positive behavior…		Mobile	iOS, Android	General population	Promote mental well-being	Mental health	Mental well-being including managing anxiety, depression, energy, focus, sleep, relaxation, loss, worries, conflicts, and other situations	determine the effectiveness of delivering positive psychology and mental well-being techniques in a text-based conversational mode using the Wysa app on users with self-reported symptoms of depression	Both comparison groups showed a significant reduction in PHQ-9 score (within groups) as measured by a Wilcoxon signed-rank test (p<.001 in high users and p=.0 in low users). High users group showed significantly higher average improvement compared with the low users group (P=.03).						A total of 67.7% (191/282) responses provided by 75 users found the app experience favorable. A total of 32% (91/282) responses provided by 53 users found the app experience less favorable	Of those favorable, 97.4% (186/191) responses found the conversation with the app and the tools helpful		Our study identified a significantly higher average improvement in symptoms of major depression and a higher proportion of positive in-app experiences among high Wysa users compared with low Wysa users. These findings are encouraging and will help in designing future studies with larger samples and more longitudinal data points		Of those less favorable (32%), 82% (75/91) responses found the conversation and tools either not helpful or did not use the tools; 13 responses (14%, 13/91) pointed to the app as not understanding or repeating, and a small fraction of 3 responses (3%, 3/91) mentioned that the app was self-focused and conversations seemed to bother the user.	Most preferred to respond by clicking preformatted options presented by the app rather than free-text.	Some suggested improvements included wanting the app to understand them better and wanting to avoid repetitions.
Ireland D, Atay C, Liddle J, Bradford D, Lee H, Rushin O, Mullins T, Angus D, Wiles J, McBride S, Vogel A. Hello Harlie: Enabling Speech Monitoring Through Chat-Bot Conversations. Stud Health Technol Inform 2016;227:55–60. PMID:27440289	Hello Harlie: Enabling Speech Monitoring Through Chat-Bot Conversations	Ireland D, Atay C, Liddle J, Bradford D, Lee H, Rushin O, Mullins T, Angus D, Wiles J	2016	Stud Health Technol Inform.	Australia	Qualitative	General public	33	None		Harlie	Voice chatbot	- Harlie uses Google’s speech-to-text and text-to-speech application programming index (API) to perform these activities - Harlie uses AIML to converse with a user in a way that is both non-deterministic and meaningful. Her so-called digital brain is made of collections of AIML files for various topics, situations and speech tasks - During the chat, Harlie actively analyses aspects of the health …		Smartphone	Android or iOS	General population	measuring voice and communication outcomes during the daily life of the user, and for gaining information about challenges encountered for those with difficulties with language and communication	Monitoring	Speech monitoring								Overall the impression from the first use of Harlie was positive, with participants also identifying technical problems (speed of processing), problematic conversational responses and potential future uses for Harlie.			This paper has provided an overview of the workings of smartphone application called Harlie. Harlie was developed to converse with the user on various topics of general conversation and to facilitate assessments.		Overall the impression from the first use of Harlie was positive, with participants also identifying technical problems (speed of processing), problematic conversational re- sponses and potential future uses for Harlie. Technical and conversational issues were addressed in improving those aspects of the app.	A frequent suggestion was providing company for people in residential aged care facilities, as described by a participant: “In old homes, people are very lonely, there is no people to talk around. If you can just install that program, people would love to talk about their family, their children, their grandchildren ...”
Isaza-Restrepo A, Gómez MT, Cifuentes G, Argüello A. The virtual patient as a learning tool: a mixed quantitative qualitative study [Internet]. BMC Medical Education. 2018. [doi: 10.1186/s12909-018-1395-8 ]	The virtual patient as a learning tool: a mixed quantitative qualitative study	Isaza-Restrepo A, Gomez MT, Cifuentes G, Arguello A	2018	BMC medical education	Colombia	Pre-post	Undergraduate medical students	20	None	16 weeks	VP	Virtual patient	- interaction between student and VP is established by typing questions that the software identifies by the key words contained, unfolds different and appropriate ways to ask the questions, and the answers to such questions - provides access to the physical exam findings by clicking on a human figure icon that represents the VP (Options include vital signs, sounds, videos, images, and description…		Web-based		Medical students	Practical training	Medical training	History taking and clinical reasoning	measure the skills in history taking and clinical reasoning	Average scores for interview (p≤.001), physical exams (p≤.001), relevance of medical exams (p≤.001), clinical judgement (p≤.002) and presentation of case (p≤.001) improved at the final vs initial qaulification as assessed by three evaluators.	One of the benefits of the VP is that it proves to be relevant for training first academic period students. Indeed, at the start of the professional career, it is useful for the student given that he/she acquires new experiences by interacting with a tool that enables the development of skills and attitudes, which are instrumental for his/her professional career					the effect from both the tool and the course design proved to be favorable for learning to take place			Results attained show a remarkable contribution to the skill of students in conducting interviews and performing complete physical exams better aimed at understanding and producing a diagnosis of patient problems (p < 0.01). For the same reason, a contribution was made regarding guidance and the relevance for requesting additional tests geared towards confirming the diagnosis, as well as the pres…		Advantages: — Learning in the creation of logical and structured processes — More organized notion — Motivates students — Allows for making mistakes with no consequences — Integrate knowledge — There is no pressure from the professor — There is no pressure from the real patient — Intuitive use — Review and reassess the information available — Easy to use — Increases students’ curiosity — Useful e…	Disadvantages: — As the sole methodology, it becomes somewhat monotonous — Some aspects cannot be simulated; it does not replace interaction with a real patient — It does not suffice to provide for the complexity of medical doctor / patient interaction — Complementary methodologies must be used — Since it is a computer-aided simulation model, it may pose technical problems upon implementation the…
Ly KH, Ly A-M, Andersson G. A fully automated conversational agent for promoting mental well-being: A pilot RCT using mixed methods. Internet Interv 2017 Dec;10:39–46. PMID:30135751	A fully automated conversational agent for promoting mental well-being: A pilot RCT using mixed methods	Ly KH, Ly, A-M, Andersson G	2017	Internet interventions	Sweden	RCT	Non-clinical population	28	Wait-list control group	2 weeks	Shim	Chatbot	- fully automated conversational agent, built as a smartphone app - user interface (UI) of Shim is similar to a text messaging app - goal of the conversations in Shim is to help the user reflect upon, learn and practice these small strategies and behaviours - user replies Shim mostly via two types of statements: (1) comments, requiring inputs from the user such as free text, (2) picking elements …		Smartphone		General population	Promote well-being	Mental health	Psychological well-being,	psychological wellbeing, stress, and satisfaction with life	No significant interaction effects of group and time were found between the intervention group and the control group on any of the measurements (FS: (F1, 26 = 1.76, p = 0.20); SWLS: (F1, 26 = 0.67, p = 0.42); PSS-10: (F1, 26 = 1.23, p = 0.28)). When only analysing participants, who had adhered to the intervention (i.e. active at least 25% of the days and not being inactive for 7 days or more in a…							Some participants highlighted that they liked the learning part the most, when the app taught them positive psychology principles, Other participants said their best experience with Shim was when the app encouraged them to express gratitude or show appreciation to a close one, A third distinct positive subtheme related to the content and what participants appreciated the most, was that the app he…		When analysing the whole sample, the result showed that the intervention did not differ significantly from the wait-list control group on any of the outcome measures. However, when only including the participants who had adhered to the intervention, we found significant interaction effects of group and time on measurement on psychological well-being (FS) as well as perceived stress (PSS-10), with…		The themes were Content with the subthemes activation, learning, reflection, repetitiveness and shallowness: it was a mix of what parts of the content participants appreciated the most. Some participants highlighted that they liked the learning part the most, when the app taught them positive psychology principles, others said their best experience with Shim was when the app encouraged them to ex…	The most evident limitation in the service at the time for the study, was the repetitiveness of the content. This was highlighted by a majority of the interviewed participants. An interesting finding related to this subtheme was that two of the participants expressed that the repetitiveness made the conversational agent feel less humanlike. Another closely related subtheme was the app's limitatio…	Medium with the subthemes routine, moderator, availability and lack of clarity: One salient subtheme related to the medium was that using the app became a routine for some participants, One participant highlighted that since Shim was always accessible, it was convenient to talk to Shim every day, which in turn gave her a nice feeling, Shim is the main driver of the conversation, which three of th…	Functionalities with the subthemes weekly summary (valuable), lack of notifications and restricted UI
Nakagawa S, Enomoto D, Yonekura S, Kanazawa H, Kuniyoshi Y. A Telecare System that Estimates Quality of Life through Communication [Internet]. 2018 5th IEEE International Conference on Cloud Computing and Intelligence Systems (CCIS). 2018. [doi: 10.1109/ccis.2018.8691360]	A Telecare System that Estimates Quality of Life through Communication	Nakagawa S, Enomoto D, Yonekura S, Kanazawa H, Kuniyoshi Y	2018	2018 5th IEEE International Conference on Cloud Computing and Intelligence Systems (CCIS)	Japan	Qualitative	General population	14	QoL scores taken prior to conversation		Telecare system that estimates QoL	Voice chatbot	- comprises four main parts: a voice input for recording the user's voice, a voice recognition part for converting the recorded voice into a character, a chat part for generating appropriate responses to the user, and a sound output part that outputs the reply via speech synthesis - Speech recognition was API - To generate the voice output, Open JTalk, which is a hidden Markov model text speech s…				Elderly population	QoL estimation system	Triage	QoL estimation	Accuracy of QoL estimation	The probability of the correct value being output from the motion picture and audio data using the estimation system were 84.0% for physical functioning, 68.0% for role physical and social functioning, 67.8% for bodily pain, 62.3% for general health, 54.8% for role emotional, 51.3% for vitality and 47.0% for mental health estimation. The total average of the correct answer rate was 65%.									From the results, we concluded that it is possible to extract high dimensional information regarding the QoL of a human including their satisfaction level towards daily life and social avtivities from multimodal data.
Philip P, Bioulac S, Sauteraud A, Chaufton C, Olive J. Could a Virtual Human Be Used to Explore Excessive Daytime Sleepiness in Patients? [Internet]. Presence: Teleoperators and Virtual Environments. 2014. p. 369–376. [doi: 10.1162/pres_a_00197]	Could a Virtual Human Be Used to Explore Excessive Daytime Sleepiness in Patients?	Philip P, Bioulac S, Sauterand A, Chaufton C, Olive J	2014	Presence	France	Cohort	Patients at sleep clinic and healthy volunteers	62	ECA operated by real physician		ECA for EDS interview	Embodied conversational agent (ECA)	- The ECA system is based on four software modules; the interview manager, a 3D rendering module, voice recognizer and speech synthesizer - The interview manager conducts the whole interview and generates ECA behaviors based on predefined or random rules - The 3D rendering module which displays the ECA and plays animations on command - The voice recognition module used Microsoft Kinect SDK. The i…		PC	Windows	General population	Diagnose sleep disorders	Dignosis	Sleep disorders	Diagnosis of sleep dsorders	Pearson correlations indicated that raw ESS scores obtained by the physician were significantly correlated with those obtained by the ECA (Pearson: r ¼ 0.95, p < .0001). The highest sensitivity and specificity results were obtained to discriminate the sleepiest patients (1 and 0.98) but very good scores were also obtained to discriminare alert subjects (>0.8)		65% of subjects considered that the virtual doctor could offer significant assistance to a real physician				85% of subjects had a pleasant experience with the ECA, 82% considered the ECA to be a competent physician, and 92% considered it to be a quality technological tool			The results show that a virtual physician can conduct a very simple interview to evaluate EDS and obtain results very similar to those obtained by a questionnaire (Epworth Sleepiness Scale) administered by a real physician. Since we wanted to explore the full range of answers in the ESS, we included patients and volunteers free of sleep complaints. There were minor differences in scores between t…		None provided
Philip P, Micoulaud-Franchi J-A, Sagaspe P, De Sevin E, Olive J, Bioulac S, Sauteraud A. Virtual human as a new diagnostic tool, a proof of concept study in the field of major depressive disorders [Internet]. Scientific Reports. 2017. [doi: 10.1038/srep42656]	Virtual human as a new diagnostic tool, a proof of concept study in the field of major depressive disorders	Philip P, Micoulaud-Franchi JA, Sagaspe P, Sevin E, Olive J, Bioulac S, Sauteraud A	2017	Scientific reports	France	Cluster crossover	General population (18-65)	179	Clinical interview with psychiatrist		ECA for diagnosing major depressive disorder	Embodied conversational agent (ECA)	- Software is based on four modules: i) an interview manager that coordinates the whole interview and manages the other modules, ii) a 3D video module that displays the virtual human and plays animations, iii) a speech synthesizer that creates the speech of the virtual human, and iv) a speech recognizer that recognizes the responses of the patients - software runs on a computer connected to a ver…		PC	Windows	Adult population	Diganosing major depressive disorder	Mental health / diagnosis	Major depressive disorder	Diagnostic accuracy of major depressive disorder	Among the 35 patients who met the criteria of MDD according to the psychiatrist, the ECA correctly identified 17 MDD (true positives), while in 18 patients (false negatives) the ECA did not indicate MDD (p<.001 compared to pyschiatrists' diagnosis). The ECA had an overall sensitivity of 49% [31; 66], a specificity of 93% [88; 97], a positive predictive value (PPV) of 63% [42; 81], and a negative …				Their use could thus save time in the clinician’s busy daily schedule and increase the fidelity between different face-to-face interviews		The acceptability score was high (25.4 ± 4.6 on a scale of 0–30, 73% of the patients having a score above 24).			The present proof of concept study shows that ECAs are a promising tool for conducting replicable, standardized and well-accepted clinical interviews in medical settings.		none provided
Rhee H, Allen J, Mammen J, Swift M. Mobile phone-based asthma self-management aid for adolescents (mASMAA): a feasibility study. Patient Prefer Adherence 2014 Jan 7;8:63–72. PMID:24470755	Mobile phone-based asthma self-management aid for adolescents (mASMAA): a feasibility study	Rhee H, Allen J, Mammen J, Swift M	2014	Patient Pref Adherence	USA	Qualitative	Adolescent-parent dyads	15	None	2 weeks	mASMAA	Chatbot with wizard	- interactive system that primarily uses a text-messaging modality as a means of interaction with users - extension of the existing TRIPS (The Rochester Interactive Planning System) natural dialogue system with an extensive lexicon of conversational English - dialogue manager enables the interpretation of patient reports - the program utilized a “wizard” interface, a web page that enables a perso…		Smartphone		Patients with asthma	Self-management aid for patients with asthma	Treatment support	Asthma	Response rate	Response rates for each diary question ranged from 81% to 97%	All adolescents concurred that regular use of mASMAA had helped them become more aware and “keep track of symptoms.” Daily reports from mASMAA also increased parents’ awareness of their adolescents’ asthma condition and triggers. All parents in a focus group stated that they felt approximately 50%–75% more aware of their adolescents’ asthma conditio		Both adolescent and parent groups reported that regular use of mASMAA had made a positive impact on asthma self-management		Almost all adolescent and parent participants concurred that mASMAA was easy and convenient	Overall experience with mASMAA was favorable for both parents and adolescents			This study demonstrated the feasibility of using an automated text-messaging system that can interpret and manage conversational English text messages in monitoring asthma symptoms daily. This method for symptom monitoring was well received by adolescents, who acknowledged increased awareness of symptoms and triggers as well as ability to keep track of symptoms.		INCREASED AWARENESS OF SYMPTOMS AND TRIGGERS: All adolescents concurred that regular use of mASMAA had helped them become more aware and “keep track of symptoms.” An adolescent stated: "You could like share like […] your symptoms with the machine or whatever and it helped you realize what your symptoms were – actually were."	IMPROVED SELF-MANAGEMENT AND MEDICATION ADHERENCE: Both adolescent and parent groups reported that regular use of mASMAA had made a positive impact on asthma self-management. Adolescents stated, “It [mASMAA] helped me remember and manage my asthma.” Increased awareness of symptoms and triggers allowed them to be more effective and proactive in managing asthma. / Specifically, adolescents and pare…	Negative experiences with mASMAA were also discussed. Most of these occurred at the beginning of the trial, due primarily to technical challenges, such as difficulties in establishing the initial connection with the system, which was often the case when participants used prepaid phone services. Participants also reported challenges associated with the system’s limited lexicon dictionary that ofte…	Parents believed that mASMAA’s features to facilitate information sharing with health care providers could further strengthen its clinical usefulness.
Simon SR, Zhang F, Soumerai SB, Ensroth A, Bernstein L, Fletcher RH, Ross-Degnan D. Failure of automated telephone outreach with speech recognition to improve colorectal cancer screening: a randomized controlled trial. Arch Intern Med 2010 Feb 8;170(3):264–270. PMID:20142572	Failure of automated telephone outreach with speech recognition to improve colorectal cancer screening: a randomized controlled trial.	Simon SR, Zhang F, Soumerai SB, Ensroth A, Bernstein L, Fletcher RH, Ross-Degnan D	2010	Archives of internal medicine	USA	RCT	Men and women aged 50 to 64	20,938 (Intervention: 10,432; usual care: 10,506)	Usual care		ATO-SR (automated telephone outreach with speech recognition)	Interactive Voice Response system (IVR) - phone call	- we developed a script and branching algorithm for the ATO call to members to educate them about the risk of CRC and about the importance and methods of screening, and to encourage them to contact their primary care providers to arrange for CRC screening - Using speech recognition technology, the call attempted to engage members in conversation	General Model of the Determinants of behavioral change	Phone		Adult population	Promoting colorectal cancer screening	Treatment support	Screening for colorectal cancer	screening for CRC within 12 months following the intervention	any CRC screening in the year following the intervention, was 30.6% in the intervention group and 30.4% in the usual care group (P=.76). A total of 21.4% of members in the intervention group and 20.3% in the usual care group underwent colonoscopy following the intervention (P=.04). In multivariate analysis, there was a small effect of the intervention on the adjusted odds of receiving a colonosco…									in this large RCT among more than 20 000 eligible health plan members who had not already been screened, we found that this intervention did not improve rates of CRC screening. Although there was a small increase in the rate of colonoscopy in the intervention group and some acceleration in the time to colonoscopy among participants receiving the intervention, overall this approach did not result …
Spänig S, Emberger-Klein A, Sowa J-P, Canbay A, Menrad K, Heider D. The virtual doctor: An interactive clinical-decision-support system based on deep learning for non-invasive prediction of diabetes. Artif Intell Med 2019 Sep;100:101706. PMID:31607340	The virtual doctor: An interactive clinical-decision-support system based on deep learning for non-invasive prediction of diabetes.	Spänig S, Emberger-Klein A, Sowa J-P, Canbay A, Menrad K, Heider D	2019	Artificial Intelligence in Medicine	Germany	Prospective, cross-sectional	University students	320	None		Virtual doctor	Virtual doctor with speech recognition	- We used CMUSphinx for speech recognition - The speech signal is conveyed as a pre-recorded file. Therefore the patient answers are recorded before the actual recognition takes place - We employed deep neural networks (DNNs) and support-vector machines (SVMs) for the prediction of T2DM				General population	Anamnesis for various conditions	Triage	Anamnesis for dibetes	Diabetes prediction	The DNN trained without HbA1c outperforms the SVM in terms of AUC (0.703 vs. 0.679, p < 0.05). Adding more than one hidden layer did not significantly improve prediction performance. DNN and SVM exhibit similar prediction performance (AUC = 0.84 and AUC = 0.825, respectively; p = 0.299), when trained with HbA1c									In the present study, we demonstrate the general feasibility to automate certain diagnostic procedures by an AI, in this case of the presence of T2DM. The DNN-based AI was able to detect the presence of T2DM with an AUC comparable to the state-of-the-art based only on demographic and basic physiological (non-invasive) data, which can be easily and automatically measured with external sensors coup…
Washburn M, Bordnick P, Rizzo AS. A pilot feasibility study of virtual patient simulation to enhance social work students’ brief mental health assessment skills. Soc Work Health Care 2016 Oct;55(9):675–693. PMID:27552646	A pilot feasibility study of virtual patient simulation to enhance social work students' brief mental health assessment skills	Washburn M, Bordnick P, Rizzo AS	2016	Social work in health care	USA	Qualitative	Masters of Social Work students	5	None		VP software	Virtual patient	- communicate with the VPs via wireless mouse and headset set up for voice recognition		PC		Medical students	Development of brief behavioral health assessment skills	Medical training / mental health	Development of brief behavioral health assessment skills	Development of brief behavioral health assessment skills	Mean alpha for the two administrations of the ten item OSCE was α = 0.62, which was in the “questionable” range as defined by Kline. Inter-rater reliability for OSCE scores was calculated at ϰ = 0.69 (p < 0.001), 95% CI [0.60, 0.78], indicating substantial agreement beyond what would be expected by chance. There was a significant increase in diagnostic accuracy (DRF scores) and OSCE scores follow…		usability questions ranked on a 10-point scale indicated that students found that the simulations helped them to work with actual clients (M = 7.00, SD = 0.71), and that they felt that the training method had a positive impact on their clinical skills (M = 6.40, SD = 0.89).			students rated the overall usability of the VPs in the “good” range, with an average overall mean score of M = 72.5, SD = 2.50	Participants reported moderately high scores for ease of use, intention to use the training method frequently, and confidence in using the training method. However, participants’ responses also indicated there was high inconsistency within the VP simulations as well as a high need for technical assistance.			Results support the feasibility and acceptability of VP simulations to develop and refine MSW students’ brief clinical assessment skills within an integrated care setting. Participants reported that VP training assisted them in the preparation to work with clients in real life practice settings, and that, overall, they found this method of simulation based training easy to use. Additionally, resu…		all participants indicated that they had difficulties with the accuracy of the voice recognition component of the software and that the usability of the VPs would be significantly improved if the “hit rate” of the voice recognition were improved. As participant 1 stated, “I’m able to understand what the patient is saying easily, but it seems like sometimes he’s missing part of the question that I…	Participants also reported that, although there were challenges of working with the VPs, this type of simulation decreased their anxiety about working with live patients.	Multiple respondents stated that repeated practice helped them to better conduct the assessment within the time allotted
Wong W, Thangarajah J, Padgham L. Contextual question answering for the health domain [Internet]. Journal of the American Society for Information Science and Technology. 2012. p. 2313–2327. [doi: 10.1002/asi.22733 ]	Contextual question answering for the health domain.	Wong W, Thangarajah J, Padgham L	2012	Journal of the American Society for Information Science {\&} Technology	Australia	Qualitative	None	None	HONqa, START and QuaLiM		enquireMe	Contextual question answering	- The system produces natural and concise responses by using the answer component of question–answer pairs (which are crafted by large communities of human contributors) The system processes unrestricted natural language inputs because no deep natural language processing is performed. Instead, the system uses the overlap of keyphrases between the inputs and the question–answer pairs as well as ot…				General population	Answer health-related questions	Medical education	Accurate health information	Total correct answers and precision	enquireMe achieved the highest percentage at 94%, while the three systems HONqa, QuALiM, and START fared between 55% to 89%. Using the 247 health-related questions, enquireMe achieved a precision of about 87% for contextual question answering in health									enquireMe achieved the highest percentage at 94%, while the three systems HONqa, QuALiM, and START fared between 55% to 89%. Using the 247 health-related questions, enquireMe achieved a precision of about 87% for contextual question answering in health
Xu R, Mei G, Zhang G, Gao P, Judkins T, Cannizzaro M, Li J. A voice-based automated system for PTSD screening and monitoring. Stud Health Technol Inform 2012;173:552–558. PMID:22357057	A voice-based automated system for PTSD screening and monitoring	Xu R, Mei G, Zhang G, Gao P, Judkins T, Cannizzaro M, Li J	2012	Studies in health technology and informatics	None	Qualitative	Voice clips of US soldiers	10 video clips	None		Tele-PTSD Monitor	Speech recognition screening system	- The system consists of voice-based TPM software and a Commercial-Off-The-Shelf (COTS) Interactive Voice Response (IVR) System. The TPM software consists of a PTSD Scoring Engine (PTSD-SE), a PTSD scoring web service, a Graphical User Interface (GUI) and a database - The PTSD monitoring application on the web server greets the soldier and asks him/her questions that are related to PTSD symptoms …		PC or phone		General population	Identify risk for PTSD	Triage / Mental health	Detecting PTSD	Accurate detection of PTSD	With only 4 seconds of voice data, we can achieve an average detection accuracy of 94.4% after score normalization. If using the whole audio clip from each test subject (about 2 minutes), the accuracy can reach 100%.									Preliminary experimental results on a limited dataset consisting of both persons with PTSD and without PTSD show that the TPM system is able to achieve high detection accuracy using only a few seconds of data.
Yasavur U, Lisetti C, Rishe N. Let’s talk! speaking virtual counselor offers you a brief intervention. Journal on Multimodal User Interfaces 2014;8:381–398.	Let's talk! speaking virtual counselor offers you a brief intervention	Yasavur U, Lisetti C, Rishe N	2014	JOURNAL ON MULTIMODAL USER INTERFACES	USA	Cross-sectional	University students	89	Testing phase (selected random dialog actions from the available ones in each state)		ECA for alcohol counselling	Embodied conversational agent (ECA)	- System uses reinforcement learning for the dialog management, combined with a 3D animated character who converses with the user with text-to-speech (TTS) utterances (versus fixed prerecorded sentences) - The domain is a task-based spoken dialog to deliver brief alcohol interventions to people, and identify whether they are at-risk of health issues due to excessive alcohol consumption - the Agen…	Brief intervention guide for alcohol prepared by NIAAA	PC		General population	Deliver counselling for alcohol intervention	Mental Health	Deliver counselling for alcohol intervention	Task completion	Training vs testing phase showed significant improvement in real task completion (p=0.0434), and completion of assessment (p=0.0371) and dependence (p=0.0300) but not task completion for abuse (p=0.1058). The task completion rate in the training dialogs is 58% and for the optimized system is 77%.					Ease of Use (81 Yes versus 8 No)	Intention to Reuse (63 Yes versus 26 No). Both versions of the system have very high scores for likeability			The system is able to learn dialog strategies for initiative and confirmation selection. Our contributions to the SDS domain include the creation of a RL paradigm to the completely new domain of behavior change—where our dialog length is 4–5 times longer and where the nature of the dialog is less restricted than spoken dialog systems operated in tourist information domain.
