# Supplementary material for: The Effectiveness of Artificial Intelligence Conversational Agents in Health Care: Systematic Review
Source: J Med Internet Res. 2020 Oct 22;22(10):e20346. doi: 10.2196/20346 (PMC7644372; doi:10.2196/20346)
Supplement: Multimedia Appendix 5 [file jmir_v22i10e20346_app5.xlsx]

## Sheet: Sheet1
First author	Agent	Health objective outcome	LIKES	Key themes (LIKES)	ISSUES	Key themes (ISSUES)		Key themes (LIKES)	# of studies	Key themes (ISSUES)	# of studies
Adams	Personal Health Partner IVR	Treatment support	telephone IVR (vs. web)					Interactivity	1	Limited understanding due to limited vocabulary or voice recognition / error management of input	9
Borja-Harta	Shadow Health	Medical training	practice w/o risk to patients	Risk-free learning (VP)	difficult to empathize	Lack of connection with agent		Personality / empathy	4	Limited interactivity / relational skills	4
Cameron	iHelpr (chatbot)	Mental health	personality	Personality / empathy	poor error management (misspelled words)	Limited understanding due to limited vocabulary or voice recognition / error management of input		Customisation / options for use	2	Limited feature options (no control of timing, lack of notifications, format of response - type, not speak)	3
			jokes / gifs		not enough interactivity	Limited interactivity / relational skills		Reminders / routine formation	2	Repetitive	3
Chang	Triage Support System	Triage / Mental health	voice AND touch mode	Customisation / options for use				Accessibility / personal attention	3	Lack of connection with agent	3
			easy to learn/use	Easy to use / learn				Accountability / monitoring	3	Problems with dialog / responses	2
Dimeff	Dr Dave	Triage / Mental health	simple avatar with CG voice		need EHR integration	Integration with EHR / HCPs		Facilitated learning	3	Integration with EHR / HCPs	2
			emotional support	Personality / empathy	capability to go deeper			Easy to use / learn	2
			personal attention	Accessibility / personal attention	provide access to other materials			Risk-free learning (VP)	3
Elmasri	Chatbot for alcohol abuse	Mental health			had to type, not speak	Limited feature options (no control of timing, lack of notifications, format of response - type, not speak)
					limited keyword recognition	Limited understanding due to limited vocabulary or voice recognition / error management of input
					too much info provided
Fitzpatrick	Woebot (chatbot app)	Mental health	accountability	Accountability / monitoring	limited keyword recognition	Limited understanding due to limited vocabulary or voice recognition / error management of input
			empathy / personality	Personality / empathy	repetitive conversations	Repetitive
			facilitated learning	Facilitated learning	content / interaction length
					emoticons
Friederichs	AVATAR (chatbot)	Physical health			limited relational skills (unable to respond in gestures)	Limited interactivity / relational skills
Fulmer	Tess (chatbot app)	Mental health	accountability	Accountability / monitoring	limited keyword recognition	Limited understanding due to limited vocabulary or voice recognition / error management of input
			empathy	Personality / empathy	not enough interactivity	Limited interactivity / relational skills
			facilitated learning	Facilitated learning
Galescu	CARDIAC (computer dialog interaction)	Computer dialog interaction			gender difference in word error rates	Limited understanding due to limited vocabulary or voice recognition / error management of input
Havik	ROB (chatbot)	Diagnosis	free text response		no acknowledgment of response	Limited interactivity / relational skills
			easier to read questions		harder to answer wo answers
Hudlicka	Chris (chatbot)	Mental health	customization	Customisation / options for use	misunderstood input	Limited understanding due to limited vocabulary or voice recognition / error management of input
			interaction	Interactivity	limited free-form NL dialog	Problems with dialog / responses
					non-verbal expressions
					didn't feel personal connection	Lack of connection with agent
Inkster	Wysa app (chatbot)	Mental health	preformatted options		not understanding	Limited understanding due to limited vocabulary or voice recognition / error management of input
					repeating	Repetitive
Ireland	Harlie (chatbot)	Monitoring			speed of processing
					Problems with conversational responses	Problems with dialog / responses
Isaza-Restrepo	Virtual Patient	Medical training	risk-free learning	Risk-free learning (VP)	not sufficient situational complexity
			easy to use / intuitive	Easy to use / learn
Ly	Shim	Mental health	learning	Facilitated learning	repetitive	Repetitive
			encouragement of positive behaviours		surface-level relationship	Lack of connection with agent
			reflection		lack of clarity of aim
			routine	Reminders / routine formation	lack of notifications / restricted UI	Limited feature options (no control of timing, lack of notifications, format of response - type, not speak)
			accessibility	Accessibility / personal attention
			agent initiated conversations		limited vocabulary	Limited understanding due to limited vocabulary or voice recognition / error management of input
Rhee	mASMAA	Treatment support	symptom tracking increased awareness	Accountability / monitoring	lack of control of interaction timing	Limited feature options (no control of timing, lack of notifications, format of response - type, not speak)
			medication reminders helped establish routine	Reminders / routine formation	didn't share info with HCP	Integration with EHR / HCPs
Washburn	Virtual patient software	Medical training / MH	risk-free learning	Risk-free learning (VP)	voice recognition accuracy	Limited understanding due to limited vocabulary or voice recognition / error management of input
			repeated practice possible	Accessibility / personal attention
