# Supplementary material for: The Effectiveness of Artificial Intelligence Conversational Agents in Health Care: Systematic Review
Source: J Med Internet Res. 2020 Oct 22;22(10):e20346. doi: 10.2196/20346 (PMC7644372; doi:10.2196/20346)
Supplement: Multimedia Appendix 6 [file jmir_v22i10e20346_app6.xlsx]

## Sheet: Sheet1
COHORT		General Information			Are the results valid? (Y/N/Can't Tell)								What are the results?			Will the results help locally?
Citation #	Citation	Title	Author	Year	Did the study address a clearly focused issue?	Was the cohort recruited in an acceptable way?	Was the exposure accurately measured to minimise bias?	Was the outcome accurately measured to minimise bias?	Have the authors identified all important confounding factors?	Have they taken account of the confounding factors in the design and/or analysis?	Was the follow up of subjects complete enough?	Was the follow up of subjects long enough?	What are the results of this study?	How precise are the results?	Do you believe the results?	Can the results be applied to the local population?	Do the results of this study fit with other available evidence?	What are the implications of this study for practice?
50	Borja-Hart NL, Spivey CA, George CM. Use of virtual patient software to assess student confidence and ability in communication skills and virtual patient impression: A mixed-methods approach. Curr Pharm Teach Learn 2019 Jul;11(7):710–718. PMID:31227094	Use of virtual patient software to assess student confidence and ability in communication skills and virtual patient impression: A mixed-methods approach	Borja-Harta	2019	Yes - use of virtual patients by pharmacy students	Yes - cluster sample of an entire class (205 students)	Can't tell	No - "surveys have not been previously validated"	Can't tell - mention that "possibly it was helpful to have conducted this assignment alongside the Communications course"	No - "...although we did not assess this relationship formally"	Yes - "203 (99%) provided responses to the pre-course survey and 163 (80%) provided responses to the post-course survey" - fairly high rention rate for a voluntary survey with no incentive	Yes- survey was conducted after end of course, when learning objectives should have been achieved	"Responses regarding pre-post confidence indicated statistically significant improvement (p < 0.001) for 8 of 10 survey items"	Can't tell	Yes	Yes - to improve learning for VP users in pharmacy education	Yes - referenced similar study showing use of VPs in discussion	Potential increased / more effective use of VPs in medical education
45	Chaix B, Bibault J-E, Pienkowski A, Delamon G, Guillemassé A, Nectoux P, Brouard B. When Chatbots Meet Patients: One-Year Prospective Study of Conversations Between Patients With Breast Cancer and a Chatbot. JMIR Cancer 2019;5(1):e12856.	When Chatbots Meet Patients: One-Year Prospective Study of Conversations Between Patients With Breast Cancer and a Chatbot.	Chaix	2019	No -"evaluate one year of conversations between patients with breast cancer and a chatbot" is vague	Can't tell - not described	Can't tell - not described	Can't tell - poorly described	No - none described	No	No - lost a lot of data to those who stopped using	Yes - followed up over course of a year	"Results showed that an average of 132,970 messages exchanged per month was observed between patients and the chatbot, Vik. The overall satisfaction was 93.95% (900/958)."	Can't tell	Can't tell - not confident in study design	Can't tell - possibly for further development of the app for other cancer patients	Can't tell	Chatbots potentially useful as support and medication reminder but more research needed
33	Elmasri D, Maeder A. A Conversational Agent for an Online Mental Health Intervention [Internet]. Brain Informatics and Health. 2016. p. 243–251. [doi: 10.1007/978-3-319-47103-7_24]	A Conversational Agent for an Online Mental Health Intervention	Elmasri	2016	Yes - suitability of chatbots for youth alcohol assessment	Can't tell - not described	No - "not possible to validate the accuracy of the AUDIT-C assessment in this case"	No - "questions from the original Client Satisfaction Survey were altered to suit the context of an online... conversational agent"	No - none described	No	No - reported 17 participants but there are 21 responses in the table	Yes - usability survey completed after interaction with agent	"user satisfaction is generally high (mean 3.29–3.76 / 4) ... major source of user dissatisfaction was the nature of the user interface (text input only) + limited keyword recognition"	Yes - SD reported, about half a point on 4-point scale for each question	Can't tell - seem fairly positive overall, but limitations to study	Can't tell - potentially for further development of this agent or research on young people's interactions with agents	Yes - general conclusion of positive satisfaction, limited keyword recognition is a common complaint	Areas of CA to improve to improve satisfaction
14	Håvik R, Wake JD, Flobak E, Lundervold A, Guribye F. A Conversational Interface for Self-screening for ADHD in Adults [Internet]. Internet Science. 2019. p. 133–144. [doi: 10.1007/978-3-030-17705-8_12 ]	A Conversational Interface for Self-screening for ADHD in Adults	Havik	2019	Yes - comparison of chatbot vs paper screening tool for ADHD	Can't tell - not described	Can't tell - not described	No - semi-structured interview used, but details of methods to minimize risk of bias and questions asked not reported	Can't tell - only possible one described was that 3 participants had previous experience with questionnaire	No - those 3 participants all in the same sub-group (order of study), no mitigation of potential confounding mentioned	Yes - all participants completed interviews	Yes - experiences with chatbot doesn't need long term follow up	Majority of participants preferred chatbot, and chatbot collected same answers as questionnaire for a large majority of questions	Can't tell	Yes	Can't tell - cohort not described	Yes - general conclusion that chatbots can be useful / accepted screening tools	Potential increased / more effective use of chatbots for screening
35	Hudlicka E. Virtual training and coaching of health behavior: example from mindfulness meditation training. Patient Educ Couns 2013 Aug;92(2):160–166. PMID:23809167	Virtual training and coaching of health behavior: Example from mindfulness meditation training	Hudlicka	2013	Yes - effectiveness of virtual coach in student population	Can't tell - not described	Can't tell	Can't tell - survey validation not discussed, but objective use data also collected	No - none described	No	Can't tell - number of participants only mentioned in results, 9 participants reported to have dropped out	Can't tell - doesn't specify how long it takes to establish the habit of a meditation practice	"Coach-based training is more effective in helping students establish a regular practice than self-administered training using written and audio materials"	Yes - SD reported, seems fairly small	Can't tell - overall conclusion reports coach better than paper, but discussion mentions negative feedback. However "statistically significant in spite of the small number of participants"	Can't tell - cohort demographics not well described	Can't tell	Improve access to coaching, ability to deliver customisation could improve effectiveness of coaching
36	Inkster B, Sarda S, Subramanian V. An Empathy-Driven, Conversational Artificial Intelligence Agent (Wysa) for Digital Mental Well-Being: Real-World Data Evaluation Mixed-Methods Study. JMIR Mhealth Uhealth 2018 Nov 23;6(11):e12106. PMID:30470676	An Empathy-Driven, Conversational Artificial Intelligence Agent (Wysa) for Digital Mental Well-Being: Real-World Data Evaluation Mixed-Methods Study	Inkster	2018	Yes - effective of app on mood of users with depressive symptoms	Can't tell - potential bias because it was self-selecting	Can't tell	Yes - PHQ-9 questionnaire used has been previously validated	Can't tell - some mentioned in limitations	No	Can't tell - only those who completed both time points included	Yes - gap of 2 weeks or more between surveys	"high users group had significantly higher average [mood] improvement... 2/3 found app experience helpful and engaging"	Can't tell	Can't tell - post-hoc division of groups in high / low users is a bit artificial, and doesn't account for confounding factors that high users might be more determined to improve mood	Can't tell - cohort demographics not well described	Yes - compared with other studies in discussion	"scalability to conduct large longitudinal studies and, therefore, a relatively easier and early assessment of a chatbot’s real-world effectiveness and engagement"
15	Isaza-Restrepo A, Gómez MT, Cifuentes G, Argüello A. The virtual patient as a learning tool: a mixed quantitative qualitative study [Internet]. BMC Medical Education. 2018. [doi: 10.1186/s12909-018-1395-8 ]	The virtual patient as a learning tool: a mixed quantitative qualitative study	Isaza-Restrepo	2018	Yes - use of virtual patients by undergrad medical students	Can't tell - elective course means potential self-selection bias	Yes - performance was videotaped	Can't tell - not clear if three evaluators were independent	Yes - affect of other courses / learning experiences mentionned in limitations	No	Can't tell - likely that all students followed up with, but not specified	Yes - before and after course	"Comparison of the students’ skills on the evaluation matrix before-and-after the course evidenced a statistically significant advance (p < 0.01) in all aspects (interview, physical exam, clinical judgment, relevance of medical exams, and presentation of case)" + tool was positively described	Can't tell - no error bars on graphs	Yes - study seems fairly well designed, several chunks of student feedback included	Yes - to improve learning for VP users in undergrad med courses	Yes	"controlled trials that compare the VP as part of a more traditional course versus a constructivist environment are needed to confirm our findings."
51	Philip P, Bioulac S, Sauteraud A, Chaufton C, Olive J. Could a Virtual Human Be Used to Explore Excessive Daytime Sleepiness in Patients? [Internet]. Presence: Teleoperators and Virtual Environments. 2014. p. 369–376. [doi: 10.1162/pres_a_00197]	Could a Virtual Human Be Used to Explore Excessive Daytime Sleepiness in Patients?	Philip	2014	Yes - comparing chatbot vs physican for screening sleep clinic patients	Can't tell - consecutive patients, potential bias	Yes - video-recorded virtual interview	Yes - used validated questionnaire (ESS)	Can't tell - learning effect identified, but all participants first did interview with ECA (potential order effect?)	Yes - participants practiced with ECA to eliminate learning effect	Yes - follow up not needed	Yes	ESS scores obtained in the interview conducted by the physician were significantly correlated with ESS scores obtained in the interview the ECA con- ducted"	Yes - SD reported, fairly small for most items, but relatively large for total	Yes	Yes - other sleep clinics	Yes	"virtual physician can conduct a very simple interview to evaluate EDS and obtain results very similar to those obtained by a questionnaire (Epworth Sleepiness Scale) administered by a real physician"
38	Philip P, Micoulaud-Franchi J-A, Sagaspe P, De Sevin E, Olive J, Bioulac S, Sauteraud A. Virtual human as a new diagnostic tool, a proof of concept study in the field of major depressive disorders [Internet]. Scientific Reports. 2017. [doi: 10.1038/srep42656]	Virtual human as a new diagnostic tool, a proof of concept study in the field of major depressive disorders	Philip	2017	Yes - use of virtual doctor for patients with MDD	No - recruited patients from a sleep clinic, potential sampling bias (link between MDD and sleep disorders?)	Can't tell - not described	Yes - evaluated based on DSM critieria, checked reliability of psychiatrists before study, blinded to judgment of ECA, validated questionnaires	Can't tell - not described	No	Yes - follow up not needed because comparing diagnostic ability	Yes	"Sensitivity increased across the severity level of depressive symptoms and reached 73% for patients with severe depressive symptoms, while specificity remained above 95% for all three severity levels. The acceptability of the ECA evaluated by the AES was very good (25.4 - scale ranges 6-30)."	Yes - CIs reported, seem fairly precise for most outcome measures	Can't tell - potential sampling bias	Can't tell - possible difference between sample and MDD patient population in general	Can't tell - no comparison with other studies (they say that theirs is the first to evaluate ECA as diagnostic for MDD)	"ECAs are a promising tool for conducting replicable, standardized and well-accepted clinical interviews in medical settings. Their use could thus save time in the clinician’s busy daily schedule and increase the fidelity between different face-to-face interviews"
