# Supplementary material for: The Effectiveness of Artificial Intelligence Conversational Agents in Health Care: Systematic Review
Source: J Med Internet Res. 2020 Oct 22;22(10):e20346. doi: 10.2196/20346 (PMC7644372; doi:10.2196/20346)
Supplement: Multimedia Appendix 7 [file jmir_v22i10e20346_app7.xlsx]

## Sheet: Sheet1
QUAL.		General Information			Are the results valid?						What are the results?			Will the results help locally?
Citation #	Citation	Title	Author	Year	Was there a clear statement of the aims of the research?	Is a qualitative methodology appropriate?	Was the research design appropriate to address the aims of the research?	Was the recruitment strategy appropriate to the aims of the research?	Was the data collected in a way that addressed the research issue?	Has the relationship between researcher and participants been adequately considered?	Have ethical issues been taken into consideration?	Was the data analysis sufficiently rigorous?	Is there a clear statement of findings?	How valuable is the research?
56	Ireland D, Atay C, Liddle J, Bradford D, Lee H, Rushin O, Mullins T, Angus D, Wiles J, McBride S, Vogel A. Hello Harlie: Enabling Speech Monitoring Through Chat-Bot Conversations. Stud Health Technol Inform 2016;227:55–60. PMID:27440289	Hello Harlie: Enabling Speech Monitoring Through Chat-Bot Conversations	Ireland	2016	No	Yes - initial feedback from focus group, early stages	Can't tell - aims and reasons for methodology not clearly stated	Can't tell - reasons for inviting certain community groups not clear, nor are the groups clearly defined	Can't tell - data collection processes not clearly described	Can't tell - not described	Yes - participants signed consent forms after reading study info, had control over their data (if it was kept or deleted after each interaction and if they decided to leave study)	Can't tell - data analysis not well described	Yes - in table	Yes - discussed briefly, and this was a very initial study
48	Rhee H, Allen J, Mammen J, Swift M. Mobile phone-based asthma self-management aid for adolescents (mASMAA): a feasibility study. Patient Prefer Adherence 2014 Jan 7;8:63–72. PMID:24470755	Mobile phone-based asthma self-management aid for adolescents (mASMAA): a feasibility study	Rhee	2014	Yes	Yes - feasibility, want user feedback	Yes - got perspectives other multiple actors (teens and their parents)	Yes	Yes	Can't tell - not described	Yes	Yes - three independent researchers conducted content analysis	Yes	Yes - discussed further research / development
41	Washburn M, Bordnick P, Rizzo AS. A pilot feasibility study of virtual patient simulation to enhance social work students’ brief mental health assessment skills. Soc Work Health Care 2016 Oct;55(9):675–693. PMID:27552646	A pilot feasibility study of virtual patient simulation to enhance social work students' brief mental health assessment skills	Washburn	2016	Yes	Yes - acceptibility and feasibility	Yes - students experienced VP over several sessions, completed a usability questionnaire and answered open-ended questions	Can't tell - participants fit criteria of later use, but a sample of convenience was used and it was small - potential bias in favour of technology by volunteering to use it	Can't tell - process of open-ended data collection not explained in methods, other measures look good	Can't tell - not described	Yes - informed consent obtained from users	Yes - calculation of scores well described, for qualitative feedback "key ideas identified by four or more of the participants [were] presented"	Yes	Yes - potential uses and further research discussed
