# Supplementary material for: The Effectiveness of Artificial Intelligence Conversational Agents in Health Care: Systematic Review
Source: J Med Internet Res. 2020 Oct 22;22(10):e20346. doi: 10.2196/20346 (PMC7644372; doi:10.2196/20346)
Supplement: Multimedia Appendix 8 [file jmir_v22i10e20346_app8.xlsx]

## Sheet: Sheet1
CROSS-S		General Information			Introduction	Methods										Results					Discussion		Other
Citation #	Citation	Title	Author	Year	Were the aims/objectives of the study clear?	Was the study design appropriate for the stated aim(s)?	Was the sample size justified?	Was the target/reference population clearly defined? (Is it clear who the research was about?)	Was the sample frame taken from an appropriate population base so that it closely represented the target/reference population under investigation?	Was the selection process likely to select subjects/participants that were representative of the target/reference population under investigation?	Were measures undertaken to address and categorise non-responders?	Were the risk factor and outcome variables measured appropriate to the aims of the study?	Were the risk factor and outcome variables measured correctly using instruments/measurements that had been trialled, piloted or published previously?	Is it clear what was used to determined statistical significance and/or precision estimates? (e.g. p-values, confidence intervals)	Were the methods (including statistical methods) sufficiently described to enable them to be repeated?	Were the basic data adequately described?	Does the response rate raise concerns about non-response bias?	If appropriate, was information about non-responders described?	Were the results internally consistent?	Were the results presented for all the analyses described in the methods?	Were the authors' discussions and conclusions justified by the results?	Were the limitations of the study discussed?	Were there any funding sources or conflicts of interest that may affect theauthors’ interpretation of the results?	Was ethical approval or consent of participants attained?
32	Cameron G, Cameron D, Megaw G, Bond R, Mulvenna M, O’Neill S, Armour C, McTear M. Assessing the Usability of a Chatbot for Mental Health Care. In: Bodrunova S. et al. Internet Science., editor. Lecture Notes in Computer Science, vol 11551 Springer, Cham; 2019.	Assessing the Usability of a Chatbot for Mental Health Care	Cameron	2019	Yes	Yes - just testing usability, getting recommendations	No - not discussed	No - have specified people in a 'workplace setting' but unclear what kind of workplace	No - from a mental health social enterprise, likely somewhat different conditions than other workplaces	Don't know - not described	N/A - no non-responders	Yes - usability measures	Don't know - unclear whether 'chatbottest' has been validated	No	No	Yes?	No - all completed	N/A	Yes	Don't know - two other usability questionnaires were discussed in intro, but only one was used and not clear why	Yes - claims were proportional to early and somewhat mixed nature of data	Don't know - some were, but not all	Don't know - section not included	Yes - info sheets and consent before study
8	Chang P, Sheng Y-H, Sang Y-Y, Wang D-W. Developing a wireless speech- and touch-based intelligent comprehensive triage support system. Comput Inform Nurs 2008 Jan;26(1):31–38. PMID:18091619	Developing a wireless speech- and touch- based intelligent comprehensive triage support system.	Chang	2008	Yes	Don't know - to test feasibility and accuracy, was okay, but a longitudinal study tracking it's use might be more effective at determining it's 'value'	Yes - justified based on feasibility to participate (heavy workload)	No - seems to be general 'nurses' in the introduction, but then examines emergency department nurses in methods	Don't know - if the target population was nurses in general, sample was all emergency department nurses, and based on availability	No - based on availability, potential of sampling bias	Don't know - according to table, all 30 invited to participate completed study, but not clear in text	Yes	Don't know - accuracy / time measures objective and appropriate, but validity of willingness to use scale not clear (why is the baseline for acceptance 6?)	Don't know - p-values reported in table but not discussed in text	No	Yes?	Don't know - not specified whether all participants completed the willingness to use question	N/A	Yes	Don't know - further details were added in discussion that were not discussed in methods	Can't tell - some of the conclusions regarding noise not described in enough detail	No	Don't know - section not included	Don't know - not specified
54	Crutzen R, Peters G-JY, Portugal SD, Fisser EM, Grolleman JJ. An artificially intelligent chat agent that answers adolescents’ questions related to sex, drugs, and alcohol: an exploratory study. J Adolesc Health 2011 May;48(5):514–519. PMID:21501812	An artificially intelligent chat agent that answers adolescents' questions related to sex, drugs, and alcohol: An exploratory study	Crutzen	2011	Yes	Don't know - want to know if and how agent used / evaluated by adolescents and had use data over time - longitudinal study might have better addressed these aims	Yes - sample size reported, was specified when items had fewer respondants, based on user willingness to participate	No - clearly defined for 'adolescents' but unclear if targetting a particular age range or nationality	No - sample of convenience, ended up over-representing girls (but more representative on other demographic variables)	No - based on willingness to participate and desire to download chatbot, likely to differ from general population	Yes - use data was reported for non-responders (not possible to report other data (eg. demographics), as it was not collected)	Yes - used objective use data and subjective self-reports of use and perceptions	Don't know - for self-report data, details about questionnaire not reported	Yes - p-values reported	No - questionnaires not included, some details of procedure unclear	Yes	Yes - response rate only 28%, and not all of those ended up in analysis	Yes - basic use data was reported	Yes	Yes	Don't know - evaluation was likely biased towards positive in individuals who bothered to respond	Yes	Don't know - section not included	Don't know - no mention of informed consent, although implied consent given by responding to survey, ethical approval was given by faculty committee, and participants were offered debrief
42	Dimeff LA, Jobes DA, Chalker SA, Piehl BM, Duvivier LL, Lok BC, Zalake MS, Chung J, Koerner K. A novel engagement of suicidality in the emergency department: Virtual Collaborative Assessment and Management of Suicidality. Gen Hosp Psychiatry 2018;63:119–126. PMID:29934033	A novel engagement of suicidality in the emergency department: Virtual Collaborative Assessment and Management of Suicidality	Dimeff	2018	Yes	Yes - just testing feasibility, got opinions of both patients and physicians	No - not justified in paper, sample of convenience used but size not explained	Yes - suicidal patients and medical personnel in emergency departments (EDs)	Don't know - used suicidal patients in sample, but unclear whether this was a representative sample of the whole target population	No - those invited were "deemed by staff as sufficiently stable to provide consent and participate". This was for safety reasons, but was not likely to be representative of all patients, so this is flagged as potential bias	Don't know - not clear whether all participants completed whole study, or why some responses were classed as 'not applicable'	Yes	Don't know - they used a "modified version of Consensual Qualitative Research (CQR) methodology" but did not specify if it had been validated, or where their 'merit' questions came from, also adapted SUS	N/A	No	No - table with demographic info provided but not explanation of whether it was considered representative	Don't know - not specified whether all participants completed the study	N/A	Yes	Yes	Yes - claims were proportional to early and somewhat mixed nature of data	Yes	Yes - authors had stake in the technology	Yes
43	Spänig S, Emberger-Klein A, Sowa J-P, Canbay A, Menrad K, Heider D. The virtual doctor: An interactive clinical-decision-support system based on deep learning for non-invasive prediction of diabetes. Artif Intell Med 2019 Sep;100:101706. PMID:31607340	The virtual doctor: An interactive clinical-decision-support system based on deep learning for non-invasive prediction of diabetes.	Spänig	2019	Yes	Yes	Yes - large sample size of patient data	Yes - patients with T2DM	Yes	Don't know - data collection of original cohort not described	Yes - "missing values of ordinal variables were imputed with the median of the variable"	Yes	No - but they were designing a survey	Yes - p-values reported	Yes?	Yes	No - high response rate	No	Yes	Yes	Don't know - might overstate it a bit	Yes	No	Yes
