# Supplementary material for: The Effectiveness of Artificial Intelligence Conversational Agents in Health Care: Systematic Review
Source: J Med Internet Res. 2020 Oct 22;22(10):e20346. doi: 10.2196/20346 (PMC7644372; doi:10.2196/20346)
Supplement: Multimedia Appendix 9 [file jmir_v22i10e20346_app9.xlsx]

## Sheet: Sheet1
OTHER		General Information			Introduction	Methods										Results					Discussion		Other
Citation #	Citation	Title	Author	Year	Were the aims/objectives of the study clear?	Was the study design appropriate for the stated aim(s)?	Was the sample size justified?	Was the target/reference population clearly defined? (Is it clear who the research was about?)	Was the sample frame taken from an appropriate population base so that it closely represented the target/reference population under investigation?	Was the selection process likely to select subjects/participants that were representative of the target/reference population under investigation?	Were measures undertaken to address and categorise non-responders?	Were the risk factor and outcome variables measured appropriate to the aims of the study?	Were the risk factor and outcome variables measured correctly using instruments/measurements that had been trialled, piloted or published previously?	Is it clear what was used to determined statistical significance and/or precision estimates? (e.g. p-values, confidence intervals)	Were the methods (including statistical methods) sufficiently described to enable them to be repeated?	Were the basic data adequately described?	Does the response rate raise concerns about non-response bias?	If appropriate, was information about non-responders described?	Were the results internally consistent?	Were the results presented for all the analyses described in the methods?	Were the authors' discussions and conclusions justified by the results?	Were the limitations of the study discussed?	Were there any funding sources or conflicts of interest that may affect theauthors’ interpretation of the results?	Was ethical approval or consent of participants attained?
52	Galescu L, Allen J, Ferguson G, Quinn J, Swift M. Speech recognition in a dialog system for patient health monitoring [Internet]. 2009 IEEE International Conference on Bioinformatics and Biomedicine Workshop. 2009. [doi: 10.1109/bibmw.2009.5332111]	Speech Recognition in a Dialog System for Patient Health Monitoring	Galescu	2009	Yes - feasibility of speech recognition	Yes	Don't know - not specified	Yes - cardiac patients	Yes	Don't know - not described	Don't know - not described	Yes	Don't know - not specified (compared agent to NP)	No - error bars included in graph but not explained in text	No	No - just gender	Don't know - not specified	N/A	Don't know - graphs not well described	Don't know - not well described	Yes - recognize current limitations	No	Don't know - not specified	Don't know - not specified
44	Ghosh S, Bhatia S, Bhatia A. Quro: Facilitating User Symptom Check Using a Personalised Chatbot-Oriented Dialogue System. Stud Health Technol Inform 2018;252:51–56. PMID:30040682	Quro: Facilitating User Symptom Check Using a Personalised Chatbot-Oriented Dialogue System	Ghosh	2018	Yes - development process of chatbot for triage	Yes - tested on a range of clinical scenarios	Don't know - not specified why they chose 30 scenarios	No - seems to be anyone at home	Don't know - details on scenarios not provided	Don't know - details on scenarios not provided	N/A	Don't know - precision yes, but could have also reported sensitivity/specificity	N/A	No	No	N/A	N/A	N/A	Yes	Don't know - not well described	Yes - recognize current limitations	No	Don't know - authors are developers, potential influence on interpretation	N/A
12	Nakagawa S, Enomoto D, Yonekura S, Kanazawa H, Kuniyoshi Y. A Telecare System that Estimates Quality of Life through Communication [Internet]. 2018 5th IEEE International Conference on Cloud Computing and Intelligence Systems (CCIS). 2018. [doi: 10.1109/ccis.2018.8691360]	A Telecare System that Estimates Quality of Life through Communication	Nakagawa	2018	Yes - to evaluate the accuracy of estimation system	Yes?	No - not described	No - unclear if general population or elderly	Don't know - target population unclear, sample selection unclear	Don't know - selection process unclear	N/A	Yes	Don't know - not specified	No	No	No - just gender	Don't know - not specified	N/A	Yes	Don't know - not well described in methods	Yes - recognize current limitations	No	Don't know	Yes - consent obtained
40	Xu R, Mei G, Zhang G, Gao P, Judkins T, Cannizzaro M, Li J. A voice-based automated system for PTSD screening and monitoring. Stud Health Technol Inform 2012;173:552–558. PMID:22357057	A voice-based automated system for PTSD screening and monitoring	Xu	2012	No - although experiment was a small part of paper	Yes - testing whether voice recognition can differentiate	No - not described	Yes - people who might have PTSD	Yes - samples of people discussing their PTSD and controls	Don't know - selection process for clips not described	N/A	Yes	Don't know - not specified	Yes - p-values	No - details of stripping and feature selection not described	No - didn't describe what elements people in clips were 'matched' on	N/A	N/A	Yes	Don't know - methods not described seperately	Yes?	No	Don't know - authors are developers, potential influence on interpretation	N/A - publicly available data
55	Wong W, Thangarajah J, Padgham L. Contextual question answering for the health domain [Internet]. Journal of the American Society for Information Science and Technology. 2012. p. 2313–2327. [doi: 10.1002/asi.22733 ]	Contextual question answering for the health domain.	Wong	2012	Yes - " to address the need for interactivity in delivering answers to natural language questions over the Web"	Yes - comparing different systems for answer retrieval	N/A	N/A	N/A	N/A	N/A	Yes - answers retrieved, answers correct	Yes?	N/A - don't statistically compare different systems	Don't know	N/A	N/A	N/A	Yes	Don't know - does not specifically describe methods of analysis in experimental set-up section	Yes?	Yes	Don't know - not specified	N/A - no participants
39	Yasavur U, Lisetti C, Rishe N. Let’s talk! speaking virtual counselor offers you a brief intervention. Journal on Multimodal User Interfaces 2014;8:381–398.	Let's talk! speaking virtual counselor offers you a brief intervention	Yasavur	2014	No - aim of evaluation not clear at beginning	Yes - mixed method testing objective data (task completion rate) and subjective feedback to evaluate agent	No - not described	Don't know - target population university drinkers for study, but unclear if that's the final intended population or if it will be broader	Yes - university students	No - self-selection (more male than female, though they say that in terms of native/non-native speakers it was about representative)	Don't know - implied that all participants completed experiment, but not clear	Yes	Don't know - not specified	Yes - p-values	Yes?	No - only gender and language (not age, or anything about drinking)	Don't know - not specified	N/A	Yes	Don't know - does not specifically describe methods of analysis in procedure	Yes?	No	Don't know - not specified	Yes - consent and ethical approval
