# Supplementary material for: The Effectiveness of Artificial Intelligence Conversational Agents in Health Care: Systematic Review
Source: J Med Internet Res. 2020 Oct 22;22(10):e20346. doi: 10.2196/20346 (PMC7644372; doi:10.2196/20346)
Supplement: Multimedia Appendix 10 [file jmir_v22i10e20346_app10.xlsx]

## Sheet: Sheet1
Author	Agent	Preventive care	Adherence/ Attendance	Efficiency	Perceived ease of use/Usefulness	Effectiveness	Process of service delivery/Performance	Safety/Privacy/ Security	Acceptability	Cost effectiveness	Appropriateness	Satisfaction
Adams	Personal Health Partner	Positive	Positive	Positive	Positive	Positive	Positive or mixed	Positive	Positive	Neutral or negative	Positive	Positive
Bibault	Vik chatbot	Positive or mixed	Positive	Positive	Positive	Positive	Positive	Positive	Positive	Neutral or negative	Positive	Positive
Borja-Harta	Shadow Health	Neutral or negative	Mixed	Positive	Positive	Positive	Positive or mixed	Positive	Neutral or negative	Neutral or negative	Positive	Neutral or negative
Cameron	iHelpr	Neutral or negative	Neutral or negative	Mixed	Positive	Neutral or negative	Mixed	Neutral or negative	Positive or mixed	Neutral or negative	Neutral or negative	Positive or mixed
Chaix	Vik chatbot	Positive	Neutral or negative	Positive or mixed	Positive	Positive	Positive	Positive	Neutral or negative	Neutral or negative	Positive	Positive
Chang	Speech- and Touch Based Intelligent Comprehensive Triage Support System	Neutral or negative	Positive	Neutral or negative	Positive	Positive	Neutral or negative	Positive	Positive	Neutral or negative	Positive	Positive
Crutzen	Bzz	Neutral or negative	Positive	Positive	Mixed	Positive	Positive	Positive	Positive	Neutral or negative	Positive	Positive
Dimeff	Dr Dave	Positive	Neutral or negative	Positive	Positive	Positive	Positive or mixed	Positive	Positive	Positive or mixed	Positive	Positive
Elmasri	Chatbot to address alcohol abuse	Neutral or negative	Neutral or negative	Neutral or negative	Positive	Neutral or negative	Positive	Positive	Neutral or negative	Neutral or negative	Positive or mixed	Positive or mixed
Fitzpatrick	Woebot	Positive or mixed	Positive	Positive	Positive	Positive or mixed	Positive	Positive	Positive	Neutral or negative	Positive	Positive
Friederichs	AVATAR	Neutral or negative	Neutral or negative	Neutral or negative	Positive or mixed	Neutral or negative	Positive	Neutral or negative	Positive or mixed	Neutral or negative	Neutral or negative	Positive
Fulmer	Tess	Positive	Positive or mixed	Neutral or negative	Neutral or negative	Positive or mixed	Positive or mixed	Positive or mixed	Neutral or negative	Neutral or negative	Neutral or negative	Positive or mixed
Galescu	CARDIAC	Neutral or negative	Neutral or negative	Positive or mixed	Positive or mixed	Neutral or negative	Positive or mixed	Neutral or negative	Neutral or negative	Neutral or negative	Neutral or negative	Neutral or negative
Ghosh	Quro	Positive or mixed	Positive or mixed	Positive or mixed	Positive	Positive or mixed	Positive	Neutral or negative	Positive	Neutral or negative	Positive or mixed	Positive
Havik	ROB	Positive or mixed	Positive or mixed	Positive or mixed	Positive	Positive	Positive or mixed	Neutral or negative	Positive or mixed	Mixed	Positive or mixed	Positive or mixed
Heyworth	Interactive Voice Response (IVR) phone call	Neutral or negative	Positive or mixed	Positive or mixed	Positive	Positive	Positive	Positive or mixed	Positive or mixed	Neutral or negative	Positive or mixed	Neutral or negative
Hudlicka	Chris	Positive	Positive	Positive	Positive	Positive	Positive	Positive	Positive	Positive or mixed	Positive	Positive or mixed
Inkster	Wysa app	Positive	Positive	Positive	Positive or mixed	Positive	Positive or mixed	Neutral or negative	Positive or mixed	Neutral or negative	Positive or mixed	Mixed
Ireland	Harlie											Positive or mixed
Isaza-Restrepo	Virtual Patient	Positive	Positive	Positive	Positive or mixed	Positive	Positive	Neutral or negative	Positive	Positive or mixed	Positive	Positive
Ly	Shim	Neutral or negative	Positive or mixed	Neutral or negative	Positive or mixed	Neutral or negative	Positive or mixed	Neutral or negative	Neutral or negative	Neutral or negative	Positive or mixed	Mixed
Nakagawa	Telecare system that estimates QoL	Mixed	Neutral or negative	Mixed	Mixed	Mixed	Mixed	Neutral or negative	Neutral or negative	Neutral or negative	Positive	Mixed
Philip (2014)	ECA for EDS interview	Positive or mixed	Positive or mixed	Positive	Positive or mixed	Positive	Positive	Positive or mixed	Positive	Neutral or negative	Positive	Positive
Philip (2017)	ECA for diagnosing MDD	Positive or mixed	Positive	Positive	Positive or mixed	Positive or mixed	Positive or mixed	Neutral or negative	Positive	Neutral or negative	Positive	Positive
Rhee	mASMAA	Positive	Positive	Positive	Positive	Positive or mixed	Positive or mixed	Neutral or negative	Positive	Neutral or negative	Positive	Positive
Simon	ATO-SR (automated telephone outreach with speech recognition)	Neutral or negative	Positive	Neutral or negative	Positive or mixed	Neutral or negative	Positive or mixed	Positive	Positive	Neutral or negative	Positive	Positive or mixed
Spänig	Virtual doctor	Neutral or negative	Neutral or negative	Positive or mixed	Neutral or negative	Mixed	Positive or mixed	Neutral or negative	Mixed	Neutral or negative	Positive	Mixed
Washburn	VP software	Mixed	Neutral or negative	Neutral or negative	Positive or mixed	Mixed	Mixed	Neutral or negative	Neutral or negative	Mixed	Neutral or negative	Neutral or negative
Wong	enquireMe	Neutral or negative	Neutral or negative	Neutral or negative	Positive or mixed	Neutral or negative	Neutral or negative	Neutral or negative	Neutral or negative	Neutral or negative	Neutral or negative	Neutral or negative
Xu	Tele-PTSD Monitor	Positive or mixed	Neutral or negative	Positive or mixed	Neutral or negative	Positive or mixed	Neutral or negative	Neutral or negative	Neutral or negative	Neutral or negative	Positive or mixed	Positive or mixed
Yasavur	ECA for alcohol counselling	Neutral or negative	Positive or mixed	Positive or mixed	Positive	Positive or mixed	Neutral or negative	Neutral or negative	Positive or mixed	Neutral or negative	Positive or mixed	Positive or mixed
